# Supplementary material for: The PANoptosis-related signature indicates the prognosis and tumor immune infiltration features of gliomas
Source: Front Mol Neurosci. 2023 Jul 12;16:1198713. doi: 10.3389/fnmol.2023.1198713 (PMC10369193; doi:10.3389/fnmol.2023.1198713)
Supplement: Supplementary file 1 [file Table_1.XLSX]

## Sheet: Table S1
Supplementary Table 1. The primers sequences used in real-time PCR
IBSP	Forward: 5’-CCCCACCTTTTGGGAAAACCA-3’	Reverse: 5’-TCCCCGTTCTCACTTTCATAGAT-3’
NOG	Forward: 5’-CCATGCCGAGCGAGATCAAA-3’	Reverse: 5’-TCGGAAATGATGGGGTACTGG-3’
EPHB1	Forward: 5’-ATGCGCTTCACTGTGAGAGAC-3’	Reverse: 5’-ATTCCGAGTAAGAGGCCCAAA-3’
MEOX2	Forward: 5’-GCGATACGAGATAGCAGTGAATC-3’	Reverse: 5’-GCTGTCCACCCTTTACCCTC-3’
GFRA1	Forward: 5’-CCAAGCACAGCTACGGAATG-3’	Reverse: 5’-CAGGCACGATGGTCTGTCG-3’

## Sheet: Table S2
Supplementary Table 2. GSVA enrichment analysis between the distinct PANoptotic clusters (Gene Ontology)
	logFC	AveExpr	t	P.Value	adj.P.Val	B
GOBP_EXTRINSIC_APOPTOTIC_SIGNALING_PATHWAY	-0.149238	-0.00381057	-11.4464	1.07e-27	4.06e-27	51.6502
GOBP_PYROPTOSIS	-0.534147	-0.00120776	-27.7453	2.2e-111	7.09e-109	243.625
GOBP_REGULATION_OF_APOPTOTIC_SIGNALING_PATHWAY	-0.121033	0.00262431	-10.7198	9.54e-25	3.32e-24	44.9106
GOMF_DEATH_RECEPTOR_ACTIVITY	-0.567964	-0.0225001	-22.8327	1.4e-84	4.27e-83	182.083
GOBP_PROGRAMMED_NECROTIC_CELL_DEATH	-0.272418	0.00030294	-18.8011	5.88e-63	6.71e-62	132.445
GOBP_NECROTIC_CELL_DEATH	-0.254365	0.00340017	-21.2312	6.65e-76	1.25e-74	162.16
GOBP_REGULATION_OF_PROGRAMMED_NECROTIC_CELL_DEATH	-0.335017	-0.00405012	-19.5276	8.65e-67	1.11e-65	141.241
GOBP_INTRINSIC_APOPTOTIC_SIGNALING_PATHWAY	-0.115428	0.000920786	-10.2534	6.37e-23	2.1e-22	40.7456
GOBP_NEGATIVE_REGULATION_OF_NECROTIC_CELL_DEATH	-0.319503	0.00248684	-18.3247	1.82e-60	1.86e-59	126.728
GOBP_NEGATIVE_REGULATION_OF_APOPTOTIC_SIGNALING_PATHWAY	-0.0759246	0.00543557	-5.98219	3.69e-09	7.08e-09	9.52844
GOBP_REGULATION_OF_NECROTIC_CELL_DEATH	-0.253858	0.00186841	-18.4528	3.92e-61	4.09e-60	128.261
GOBP_POSITIVE_REGULATION_OF_INFLAMMATORY_RESPONSE	-0.369329	-0.0162886	-22.8362	1.34e-84	4.1e-83	182.128
GOBP_PATTERN_RECOGNITION_RECEPTOR_SIGNALING_PATHWAY	-0.307456	-0.0123633	-17.6473	5.89e-57	5.25e-56	118.677
GOBP_B_CELL_MEDIATED_IMMUNITY	-0.469113	-0.0198613	-27.3941	1.79e-109	3.72e-107	239.239
GOBP_POSITIVE_REGULATION_OF_CHEMOKINE_PRODUCTION	-0.367225	-0.0110437	-19.3343	9.13e-66	1.12e-64	138.892
GOBP_POSITIVE_REGULATION_OF_T_CELL_PROLIFERATION	-0.462592	-0.0171234	-28.5129	1.5e-115	6.91e-113	253.191
GOBP_POSITIVE_REGULATION_OF_ADAPTIVE_IMMUNE_RESPONSE	-0.381925	-0.0159291	-22.7411	4.4e-84	1.31e-82	180.94
GOBP_PRODUCTION_OF_MOLECULAR_MEDIATOR_OF_IMMUNE_RESPONSE	-0.340779	-0.0125701	-24.0364	3.82e-91	1.73e-89	197.152
GOMF_PATTERN_RECOGNITION_RECEPTOR_ACTIVITY	-0.500532	-0.0201735	-22.8452	1.19e-84	3.7e-83	182.24
GOBP_ANTIGEN_PROCESSING_AND_PRESENTATION	-0.400061	-0.0166491	-20.0997	7.83e-70	1.12e-68	148.225
GOBP_T_CELL_ACTIVATION	-0.355809	-0.0169538	-25.2226	1.26e-97	9.82e-96	212.031
GOBP_IMMUNE_EFFECTOR_PROCESS	-0.360725	-0.0160965	-26.346	9.24e-104	1.12e-101	226.121
GOBP_REGULATION_OF_T_CELL_ACTIVATION	-0.344347	-0.0150866	-24.4172	3.18e-93	1.68e-91	201.927

## Sheet: Table S3
Supplementary Table 3. Differential genes between the two PANoptotic clusters
Gene	logFC	AveExpr	t	P.Value	adj.P.Val	B
CASP1	-0.737492	0.260862	-24.082	3.50733e-76	5.29502e-72	162.824
CARD16	-0.970376	-0.0727052	-21.1153	2.40163e-64	1.81287e-60	135.802
TLR2	-0.795466	0.40449	-20.8973	1.823e-63	9.17396e-60	133.792
ALOX5	-0.934318	0.254864	-19.8249	4.02278e-59	1.5183e-55	123.868
SP100	-0.645665	0.158547	-19.5226	6.7964e-58	2.05211e-54	121.063
CSTA	-0.919487	-0.073645	-19.2871	6.15663e-57	1.54911e-53	118.877
FCGR2A	-0.837848	0.302124	-19.1848	1.60486e-56	3.35298e-53	117.926
CASP4	-0.619175	-0.250255	-19.0707	4.66804e-56	7.83038e-53	116.866
VAMP8	-0.736294	0.439187	-18.8389	4.09079e-55	6.17587e-52	114.712
FCER1G	-0.80909	0.644296	-18.7241	1.19883e-54	1.64534e-51	113.645
NMI	-0.605919	0.479106	-18.6099	3.49615e-54	4.39845e-51	112.583
SERPINB1	-0.589966	-0.0243977	-18.4733	1.25663e-53	1.26573e-50	111.313
CD53	-0.683118	0.859256	-18.4687	1.31209e-53	1.26573e-50	111.27
RBM47	-0.782291	0.10748	-18.4663	1.34144e-53	1.26573e-50	111.249
GPR65	-0.782688	-0.156007	-18.4471	1.60608e-53	1.42629e-50	111.07
TYROBP	-0.754221	1.04159	-18.3768	3.10199e-53	2.60171e-50	110.417
SERPINA1	-0.85839	0.27621	-18.3458	4.14905e-53	3.29675e-50	110.128
GIMAP2	-0.63401	0.0138017	-18.3082	5.89932e-53	4.4531e-50	109.779
LCP2	-0.619606	-0.151027	-18.2355	1.16522e-52	8.37681e-50	109.103
LY96	-0.887838	0.407999	-18.1922	1.74758e-52	1.1901e-49	108.701
CCR1	-0.632298	0.15913	-18.1883	1.8131e-52	1.1901e-49	108.664
NAMPT	-0.908877	1.40389	-18.0471	6.80017e-52	3.94854e-49	107.352
HLA-DMA	-0.770948	0.656768	-17.963	1.49519e-51	8.36032e-49	106.57
SLA	-0.677003	0.536336	-17.9184	2.26905e-51	1.22342e-48	106.156
PTPRC	-0.758679	0.264064	-17.8108	6.20961e-51	3.12488e-48	105.157
LAIR1	-0.648886	0.148501	-17.7243	1.39527e-50	6.79498e-48	104.354
NPC2	-0.631372	1.39209	-17.7061	1.65462e-50	7.34698e-48	104.185
HCLS1	-0.786311	0.725644	-17.6441	2.95654e-50	1.27528e-47	103.609
RNASE6	-0.769016	0.378157	-17.6324	3.29831e-50	1.38318e-47	103.5
ITGB2	-0.784594	0.567208	-17.5863	5.07619e-50	2.07122e-47	103.072
PLSCR1	-0.703587	0.904258	-17.5736	5.7161e-50	2.27095e-47	102.954
CTSS	-0.701879	0.555597	-17.4777	1.40045e-49	5.15674e-47	102.065
PIK3CG	-0.589938	-0.30934	-17.3644	4.04115e-49	1.4526e-46	101.013
ARPC1B	-0.642569	0.846893	-17.3459	4.80237e-49	1.68608e-46	100.842
CLEC7A	-0.647985	0.0799661	-17.3086	6.80593e-49	2.28332e-46	100.496
GBP2	-0.863544	0.479942	-17.101	4.73053e-48	1.48785e-45	98.5715
MSR1	-0.898878	0.0162735	-17.0263	9.49843e-48	2.92649e-45	97.8797
CD14	-0.891407	1.02725	-17.0042	1.16733e-47	3.52463e-45	97.675
MYOF	-0.782997	0.629163	-16.9677	1.64071e-47	4.85683e-45	97.3372
TNFRSF1A	-0.652477	0.740537	-16.9213	2.52942e-47	7.34359e-45	96.9076
CLIC1	-0.81822	1.13561	-16.9056	2.92972e-47	8.34529e-45	96.7618
TLR1	-0.691223	-0.227368	-16.901	3.05833e-47	8.55029e-45	96.7191
CFI	-1.14333	0.462422	-16.8824	3.63752e-47	9.98467e-45	96.547
DPYD	-1.03486	0.541357	-16.8341	5.70236e-47	1.51033e-44	96.1008
RNASE2	-0.808466	0.0132157	-16.7278	1.53677e-46	3.86678e-44	95.1169
MS4A6A	-0.813869	0.777016	-16.7013	1.9667e-46	4.86743e-44	94.8721
S100A11	-0.874461	0.654772	-16.6927	2.12947e-46	5.18526e-44	94.7931
HLA-DMB	-0.684882	0.757324	-16.6864	2.25858e-46	5.41234e-44	94.7347
IQGAP1	-0.705688	1.11946	-16.6623	2.82769e-46	6.67027e-44	94.5117
SERPING1	-0.944364	0.77132	-16.6412	3.44191e-46	7.99423e-44	94.3166
LAPTM5	-0.692632	1.69397	-16.5862	5.74361e-46	1.31381e-43	93.8084
DSE	-0.614011	0.382838	-16.5643	7.04327e-46	1.58705e-43	93.606
TNFAIP8	-0.68259	-0.516024	-16.5561	7.6011e-46	1.68756e-43	93.5303
C3AR1	-0.646945	0.672548	-16.5516	7.92397e-46	1.73374e-43	93.489
ANXA1	-1.13548	1.43716	-16.5023	1.25388e-45	2.70427e-43	93.0335
C1R	-1.02437	0.797859	-16.4758	1.60436e-45	3.41141e-43	92.7889
ELK3	-0.637951	0.715708	-16.3527	5.03779e-45	1.02778e-42	91.6533
RNF135	-0.692255	0.708827	-16.3093	7.53775e-45	1.5173e-42	91.2534
C1QB	-0.830715	1.16311	-16.273	1.05636e-44	2.0984e-42	90.9185
CTSC	-0.736087	0.633987	-16.2549	1.24932e-44	2.44948e-42	90.752
TRIM22	-0.689744	0.834248	-16.2072	1.94586e-44	3.71857e-42	90.3122
CEBPB	-0.69344	1.41093	-16.184	2.41212e-44	4.55196e-42	90.099
GBP1	-1.05983	0.740262	-16.149	3.33741e-44	6.10993e-42	89.7768
FPR1	-0.790813	0.485862	-16.1363	3.75749e-44	6.67375e-42	89.6592
EVI2B	-0.623403	0.151018	-16.107	4.92964e-44	8.55434e-42	89.3897
SAMSN1	-0.797357	0.139887	-16.0142	1.16543e-43	1.99938e-41	88.5358
CYTIP	-0.606721	-0.624494	-15.7363	1.52529e-42	2.34973e-40	85.9837
CPVL	-0.70455	0.437846	-15.6958	2.21681e-42	3.31358e-40	85.6127
IL15	-0.744238	-1.10522	-15.6571	3.16937e-42	4.64543e-40	85.258
CAPG	-0.728844	0.349683	-15.64	3.70993e-42	5.33418e-40	85.1017
S100A4	-0.883853	0.319465	-15.6268	4.19317e-42	5.9721e-40	84.9802
AIF1	-0.685723	1.18223	-15.5984	5.44599e-42	7.61279e-40	84.7207
CD86	-0.663022	-0.102869	-15.5856	6.13208e-42	8.49321e-40	84.603
SLC11A1	-0.654463	-0.0865852	-15.5771	6.6342e-42	9.10513e-40	84.5249
RNASET2	-0.593982	1.55854	-15.5164	1.16078e-41	1.57876e-39	83.9697
RUNX2	-0.809035	-0.215339	-15.4764	1.67758e-41	2.26129e-39	83.6043
CD163	-1.17619	1.17388	-15.4703	1.77572e-41	2.3724e-39	83.5479
ARHGAP18	-0.626755	0.375067	-15.4376	2.39877e-41	3.14906e-39	83.2495
CD58	-0.785875	0.350265	-15.4107	3.07374e-41	3.96617e-39	83.0034
ALOX5AP	-1.07394	1.12016	-15.368	4.55353e-41	5.82582e-39	82.6134
CEBPD	-0.794417	1.40779	-15.3311	6.39651e-41	8.11496e-39	82.2762
SRPX2	-0.927004	-0.302235	-15.3178	7.22385e-41	9.0882e-39	82.1555
VSIG4	-0.877331	1.18679	-15.2466	1.39098e-40	1.72128e-38	81.5053
SAMD9L	-0.677992	0.208493	-15.2229	1.7291e-40	2.10518e-38	81.2894
C1RL	-0.750059	-0.318649	-15.1199	4.45254e-40	5.3776e-38	80.3509
CLEC2B	-0.79394	0.565589	-15.1176	4.54444e-40	5.44504e-38	80.3306
S100A10	-0.9083	1.78148	-15.1045	5.12559e-40	6.09299e-38	80.2112
CDK5R1	0.868211	0.325165	15.0841	6.17869e-40	7.28748e-38	80.0258
C1orf162	-0.634182	0.221695	-15.0438	8.94128e-40	1.03836e-37	79.6591
HLA-DPB1	-0.734522	1.22364	-15.0246	1.06603e-39	1.21924e-37	79.4846
SLAMF8	-0.713488	-0.730118	-14.9622	1.88861e-39	2.12779e-37	78.9172
FCGR2B	-0.863279	-0.573758	-14.9136	2.94721e-39	3.24774e-37	78.4756
MNDA	-0.685273	0.0226989	-14.8973	3.421e-39	3.74253e-37	78.3277
RBMS1	-0.634214	1.09299	-14.8947	3.5027e-39	3.80433e-37	78.3043
PTGER4	-0.720229	-0.051463	-14.8532	5.11919e-39	5.44257e-37	77.9278
OLFML3	-0.638291	0.631705	-14.8339	6.10836e-39	6.40402e-37	77.7525
C1S	-0.902301	1.09956	-14.8149	7.26138e-39	7.45748e-37	77.5809
ANXA2	-0.823292	1.81104	-14.7553	1.25204e-38	1.26014e-36	77.0404
EMP1	-0.926777	1.33479	-14.6144	4.52134e-38	4.32017e-36	75.7665
PYGL	-0.711347	0.507567	-14.563	7.22031e-38	6.85566e-36	75.3021
FCGBP	-1.13182	0.819807	-14.536	9.23113e-38	8.65605e-36	75.0583
TMEM151B	0.59959	-0.323506	14.5188	1.07938e-37	9.99718e-36	74.9032
IL13RA1	-0.633985	0.786746	-14.4631	1.79204e-37	1.63966e-35	74.4002
DOCK8	-0.679139	-0.288564	-14.4406	2.19848e-37	1.97562e-35	74.1974
C5AR1	-0.750706	-0.0916517	-14.3951	3.32093e-37	2.94919e-35	73.7882
ABCC3	-1.0894	0.318588	-14.374	4.0215e-37	3.5298e-35	73.5984
MRC2	-0.649193	1.04261	-14.3099	7.19016e-37	6.20285e-35	73.0219
MS4A4A	-0.8611	0.46099	-14.3005	7.8339e-37	6.68183e-35	72.9369
TFEC	-0.729493	-0.896504	-14.2988	7.95289e-37	6.74521e-35	72.9219
BCL2A1	-0.876872	-0.602173	-14.2902	8.59979e-37	7.25313e-35	72.8443
TLR8	-0.611216	-0.709103	-14.2388	1.3688e-36	1.1417e-34	72.3833
SOCS3	-1.04552	0.128447	-14.1712	2.52248e-36	2.05848e-34	71.7769
EMB	-0.590431	-0.224206	-14.164	2.6928e-36	2.17397e-34	71.712
SCIN	-1.07431	-0.0193007	-14.0715	6.21046e-36	4.85799e-34	70.8831
F13A1	-1.07569	0.390085	-14.0495	7.57321e-36	5.86321e-34	70.6863
APBB1IP	-0.659744	0.844706	-14.0199	9.88399e-36	7.61319e-34	70.4222
MAP3K8	-0.618144	-0.606476	-13.9688	1.56677e-35	1.1652e-33	69.9652
HLA-DRA	-0.85378	1.7014	-13.9419	1.99643e-35	1.45871e-33	69.7249
WASF1	0.613771	0.855893	13.9116	2.62179e-35	1.89384e-33	69.4546
RDH10	-0.794226	0.395074	-13.8903	3.17638e-35	2.277e-33	69.2643
SERPINA3	-1.2118	1.86808	-13.8332	5.30511e-35	3.77789e-33	68.7555
CCL2	-1.03482	0.56898	-13.8143	6.2848e-35	4.43372e-33	68.5874
ZDHHC22	0.698805	0.074258	13.8076	6.67526e-35	4.68728e-33	68.5277
TGFBI	-0.944428	0.922091	-13.7793	8.60028e-35	5.95589e-33	68.2763
IL1R1	-0.857987	-0.0869793	-13.7596	1.02684e-34	7.07862e-33	68.1005
FCGR1B	-0.788207	0.442159	-13.7391	1.23393e-34	8.46755e-33	67.9183
CD44	-0.825285	1.7451	-13.6893	1.92729e-34	1.29894e-32	67.4761
CXCR4	-0.763762	1.02166	-13.6758	2.17382e-34	1.45859e-32	67.3567
ACTN1	-0.705101	1.4012	-13.6315	3.23297e-34	2.13136e-32	66.963
MS4A7	-0.658424	0.70664	-13.6119	3.85168e-34	2.51547e-32	66.7894
HSPA6	-0.801416	0.044846	-13.6115	3.86559e-34	2.51547e-32	66.7858
GBP3	-0.94114	0.431491	-13.5614	6.04731e-34	3.88495e-32	66.342
ZNF704	0.598011	0.903174	13.556	6.3469e-34	4.043e-32	66.2941
LY75	-0.733832	-0.622479	-13.5519	6.58151e-34	4.16365e-32	66.2581
VIM	-0.717588	2.69879	-13.5517	6.59145e-34	4.16365e-32	66.2566
CHI3L1	-1.82556	1.53575	-13.5414	7.22863e-34	4.52824e-32	66.165
PROS1	-0.651324	0.808928	-13.5041	1.00868e-33	6.24099e-32	65.8346
GSAP	-0.710856	0.419602	-13.4889	1.15475e-33	7.11564e-32	65.7005
SIGLEC10	-0.630915	0.393488	-13.4799	1.25157e-33	7.64978e-32	65.6207
SPOCD1	-0.951107	-0.0333806	-13.4606	1.48589e-33	8.97301e-32	65.4505
SHANK2	0.694583	-0.227524	13.409	2.35163e-33	1.40883e-31	64.9952
JPH3	1.08685	-0.624533	13.364	3.5108e-33	2.07041e-31	64.5979
CHI3L2	-1.09822	0.294015	-13.3061	5.86733e-33	3.39384e-31	64.0886
C1QA	-0.724173	0.823145	-13.2848	7.09287e-33	4.0561e-31	63.9005
SLC2A5	-0.801444	0.503836	-13.2795	7.43586e-33	4.2362e-31	63.8537
PLAU	-0.78862	0.0148583	-13.2782	7.51997e-33	4.26801e-31	63.8425
HRH1	-0.688314	0.173735	-13.2689	8.16837e-33	4.61865e-31	63.7605
CLEC5A	-0.993744	-0.659249	-13.2268	1.18564e-32	6.62948e-31	63.3911
FGL2	-0.624928	0.528326	-13.2001	1.50177e-32	8.33535e-31	63.1567
OSMR	-0.834272	0.357673	-13.1379	2.6054e-32	1.40478e-30	62.6105
PRSS23	-0.685297	0.475727	-13.0965	3.7534e-32	2.0023e-30	62.2485
PCSK2	0.729102	-0.518705	13.0814	4.28957e-32	2.27227e-30	62.1161
GABRB3	0.86402	0.0443711	13.0689	4.78857e-32	2.52773e-30	62.007
HLA-DQB1	-0.64696	0.382967	-12.9695	1.15077e-31	5.94973e-30	61.1377
ELAVL3	0.711498	0.626931	12.9554	1.30214e-31	6.66385e-30	61.0152
RIMS1	0.628683	-0.429137	12.9466	1.40785e-31	7.18049e-30	60.9378
SPIDR	-0.605921	-0.0919795	-12.9366	1.53679e-31	7.78556e-30	60.851
GLIPR1	-0.666891	0.648039	-12.8609	2.98885e-31	1.46028e-29	60.1915
C3	-0.883512	1.76138	-12.8393	3.61289e-31	1.73706e-29	60.0035
HAMP	-0.754199	0.00339725	-12.8252	4.08843e-31	1.9471e-29	59.881
FAS	-0.612227	0.266165	-12.818	4.35199e-31	2.05319e-29	59.819
TIMP1	-1.10462	1.65912	-12.8068	4.80085e-31	2.2579e-29	59.7217
MSN	-0.689603	1.22676	-12.7985	5.16438e-31	2.42132e-29	59.6494
INA	1.09973	0.141934	12.7864	5.74515e-31	2.68528e-29	59.5437
STEAP3	-0.659219	0.109169	-12.7473	8.08322e-31	3.7205e-29	59.2053
ADAM22	0.682673	0.667005	12.7302	9.39284e-31	4.29708e-29	59.0564
RNF149	-0.625893	0.560544	-12.7224	1.00519e-30	4.57089e-29	58.9892
HLA-DPA1	-0.690503	1.99544	-12.7071	1.14956e-30	5.19607e-29	58.8562
SPP1	-0.846032	2.48518	-12.6892	1.34338e-30	6.05404e-29	58.7017
KCNQ2	0.72328	0.082672	12.6841	1.40561e-30	6.2969e-29	58.6569
WWTR1	-0.691121	1.45298	-12.6811	1.443e-30	6.44524e-29	58.6308
GABBR1	0.725345	0.86873	12.6678	1.61989e-30	7.1928e-29	58.5162
SYNPO	-0.674209	0.00128765	-12.6362	2.13538e-30	9.3443e-29	58.2424
TMEM71	-0.590043	-0.426915	-12.5895	3.20775e-30	1.3797e-28	57.839
SERPINE1	-0.973293	0.224414	-12.5729	3.70574e-30	1.58486e-28	57.696
NFKBIZ	-0.627034	0.31611	-12.5488	4.56949e-30	1.94875e-28	57.4883
GNG4	0.762877	0.187585	12.5068	6.58275e-30	2.76055e-28	57.1265
GAPT	-0.69663	-1.40454	-12.4923	7.46816e-30	3.10597e-28	57.0015
LMF1	0.86365	1.37742	12.4424	1.15173e-29	4.71209e-28	56.5721
SKAP2	-0.672916	0.675745	-12.4194	1.4055e-29	5.70399e-28	56.3748
C16orf54	-0.822297	-1.72517	-12.4036	1.61239e-29	6.50863e-28	56.2387
CD93	-0.684668	0.732156	-12.3978	1.6948e-29	6.80488e-28	56.1893
OSBPL3	-0.595601	0.023921	-12.3629	2.29422e-29	9.09079e-28	55.8892
SVOP	0.633196	-0.667198	12.328	3.10053e-29	1.21581e-27	55.5907
RGS1	-0.810923	1.36621	-12.2425	6.48498e-29	2.44149e-27	54.8595
LYZ	-0.873075	0.70339	-12.2319	7.10723e-29	2.65589e-27	54.7687
MAN1C1	-0.690228	0.586196	-12.2249	7.55188e-29	2.81508e-27	54.7086
CD74	-0.706287	1.68147	-12.2086	8.6887e-29	3.22293e-27	54.5696
PDPN	-1.21586	0.4357	-12.208	8.73388e-29	3.23175e-27	54.5645
GADD45A	-0.588682	1.16777	-12.1907	1.01336e-28	3.71328e-27	54.4172
NSG2	0.992035	0.177842	12.1702	1.20927e-28	4.40974e-27	54.2421
LGALS1	-0.659556	1.94794	-12.1439	1.51585e-28	5.50114e-27	54.0182
THBD	-0.592887	-0.370523	-12.086	2.49274e-28	8.93893e-27	53.5254
BST2	-0.625683	0.289002	-12.0798	2.6271e-28	9.35408e-27	53.4734
EMP3	-0.996852	0.393355	-12.0791	2.6435e-28	9.39032e-27	53.4672
ATCAY	0.78735	0.747478	12.0769	2.69452e-28	9.52672e-27	53.4482
ATP8A1	0.741127	0.58799	12.0496	3.40557e-28	1.19567e-26	53.2162
PAK3	0.645454	0.262429	12.0362	3.81784e-28	1.33731e-26	53.103
VMP1	-0.751734	-0.0439431	-12.0148	4.58544e-28	1.59141e-26	52.9215
DDR2	-0.653933	0.702791	-11.9696	6.74631e-28	2.3095e-26	52.539
DOK6	0.82377	-0.699628	11.9677	6.85765e-28	2.34101e-26	52.5228
PTX3	-1.14503	-0.0735801	-11.9602	7.31627e-28	2.4821e-26	52.4586
CPLX2	0.593172	-0.85706	11.9398	8.70415e-28	2.93974e-26	52.2866
GPX8	-0.86264	-0.529092	-11.91	1.12232e-27	3.74031e-26	52.0348
STAB1	-0.587858	0.441746	-11.8968	1.25562e-27	4.16618e-26	51.9236
RGS10	-0.589628	0.554518	-11.8885	1.34769e-27	4.44236e-26	51.8535
TUB	0.592486	0.655105	11.8828	1.41523e-27	4.61464e-26	51.805
UNC5A	0.636548	-0.684417	11.8807	1.44043e-27	4.68666e-26	51.7876
SGMS2	-0.605326	-0.771083	-11.8796	1.45453e-27	4.72237e-26	51.7779
IBSP	-1.51724	-0.630137	-11.868	1.60598e-27	5.14767e-26	51.6798
SNAP91	1.01933	0.228897	11.8555	1.78617e-27	5.67701e-26	51.5744
SHD	0.764182	-0.174502	11.8416	2.00925e-27	6.34595e-26	51.4579
LOXL2	-0.645926	0.308717	-11.819	2.43536e-27	7.59643e-26	51.2673
IER3	-0.626644	0.601717	-11.7516	4.3173e-27	1.31143e-25	50.7002
CP	-0.959022	-0.137842	-11.7032	6.50244e-27	1.95553e-25	50.2946
GEM	-0.624012	0.633387	-11.6987	6.75464e-27	2.02331e-25	50.2569
SLITRK1	0.869761	-1.06776	11.6963	6.89285e-27	2.05655e-25	50.2369
TREM2	-0.641397	0.621877	-11.6125	1.39981e-26	4.03301e-25	49.5352
B3GNT5	-0.655346	0.323837	-11.6038	1.50643e-26	4.31549e-25	49.4625
UNC80	0.680043	-0.037819	11.5913	1.67418e-26	4.7779e-25	49.358
TUBB6	-0.731175	0.571698	-11.5696	2.00894e-26	5.70093e-25	49.1774
CELF5	0.832406	-0.0399956	11.5609	2.16205e-26	6.09786e-25	49.1047
PLXDC2	-0.593739	0.556369	-11.4972	3.69366e-26	1.00838e-24	48.5744
TREM1	-0.768524	-0.310491	-11.4466	5.65168e-26	1.50748e-24	48.1532
RAB3C	0.737331	-0.602983	11.4417	5.88877e-26	1.56795e-24	48.1125
SEZ6L	0.866054	0.491244	11.3827	9.64552e-26	2.51935e-24	47.6239
UBE2QL1	0.720573	0.347751	11.3265	1.54282e-25	3.97474e-24	47.1588
CD69	-0.977779	-1.09039	-11.3081	1.79839e-25	4.5862e-24	47.0071
METTL7B	-0.933	0.364219	-11.297	1.9728e-25	5.00561e-24	46.9155
CHGB	0.86664	0.217581	11.295	2.00633e-25	5.08213e-24	46.8988
CXCL10	-0.805498	-0.247442	-11.2752	2.36594e-25	5.93333e-24	46.7355
S100A8	-0.90743	0.806937	-11.2576	2.739e-25	6.76771e-24	46.5906
MYCN	0.640538	0.272096	11.2345	3.3199e-25	8.14967e-24	46.4002
ATP6V1G2	0.698478	0.485122	11.2309	3.42123e-25	8.37121e-24	46.3704
RNASE4	-0.654609	-0.110339	-11.2283	3.49621e-25	8.54082e-24	46.349
FKBP5	-0.711152	1.18005	-11.1937	4.65848e-25	1.12707e-23	46.0648
PLP2	-0.697473	0.510133	-11.189	4.84515e-25	1.17036e-23	46.0259
COL8A1	-1.12726	-0.0888624	-11.1813	5.16284e-25	1.24114e-23	45.9631
ST8SIA3	0.703785	-0.348393	11.177	5.35089e-25	1.2843e-23	45.9277
PLIN2	-0.74283	0.72118	-11.1717	5.59461e-25	1.33854e-23	45.8836
LTF	-1.44154	0.370858	-11.1501	6.68744e-25	1.59495e-23	45.7069
LAMB1	-0.758114	0.318776	-11.1174	8.7659e-25	2.07103e-23	45.4391
SYN1	0.619518	-0.332835	11.1102	9.31043e-25	2.19624e-23	45.3794
ECM2	-0.592773	0.142202	-11.1049	9.72045e-25	2.28227e-23	45.3367
DNM3	0.731669	0.386568	11.0061	2.19703e-24	5.03316e-23	44.5296
CAV1	-0.742253	1.03376	-10.9933	2.44129e-24	5.52566e-23	44.4253
MYT1	0.766441	-0.00559104	10.9921	2.46587e-24	5.57293e-23	44.4154
ATF3	-0.61872	0.382621	-10.9629	3.13714e-24	7.02692e-23	44.1771
SCN3B	0.767894	-0.103012	10.9514	3.44683e-24	7.68638e-23	44.0839
ATP2B2	0.587383	0.281263	10.8986	5.31714e-24	1.15986e-22	43.655
ZNF488	0.710611	-0.416123	10.8727	6.57259e-24	1.42362e-22	43.4452
MYT1L	1.15707	-0.500921	10.87	6.72055e-24	1.4515e-22	43.4232
SLC2A10	-0.77004	-0.0262135	-10.8567	7.49499e-24	1.60956e-22	43.3152
CUX2	0.803526	-0.823939	10.8445	8.27909e-24	1.7729e-22	43.2168
DSCAML1	0.674476	-0.341574	10.832	9.16959e-24	1.94702e-22	43.1157
NAPSB	-0.595494	-0.155529	-10.7708	1.51126e-23	3.12541e-22	42.6213
C1QC	-0.694759	1.02314	-10.7627	1.61383e-23	3.32841e-22	42.5564
CPLX1	0.797174	-0.530439	10.7484	1.81361e-23	3.69502e-22	42.4409
SOX8	0.834871	1.52431	10.7137	2.40483e-23	4.84076e-22	42.1617
PLTP	-0.590301	1.00025	-10.7092	2.49432e-23	5.0142e-22	42.1256
LGALS3	-0.743551	1.49768	-10.6824	3.10207e-23	6.154e-22	41.9099
SLC25A43	-0.756498	-0.446238	-10.6721	3.37273e-23	6.66468e-22	41.8271
TNC	-0.837566	1.27421	-10.6436	4.25128e-23	8.29219e-22	41.5981
LUM	-1.10589	0.0738303	-10.6279	4.82778e-23	9.35623e-22	41.4723
NRSN1	0.597932	-0.148456	10.61	5.57716e-23	1.07396e-21	41.3295
LOXL1	-0.734288	-0.292444	-10.6092	5.61685e-23	1.08022e-21	41.3225
CELF4	0.601071	-0.289109	10.6019	5.95466e-23	1.13939e-21	41.2648
PLCB1	0.649522	1.01876	10.5954	6.27993e-23	1.19406e-21	41.2122
HES6	0.680421	0.997915	10.5819	6.99922e-23	1.32184e-21	41.1049
KDELR3	-0.609933	-0.416354	-10.5819	7.00453e-23	1.32184e-21	41.1041
SERPINH1	-0.622645	0.359552	-10.5538	8.78291e-23	1.64103e-21	40.8803
FBLN5	-0.609445	0.0225072	-10.5527	8.86275e-23	1.65391e-21	40.8714
COL5A2	-0.720507	0.676522	-10.5326	1.04235e-22	1.92847e-21	40.711
L1CAM	0.819985	-0.362226	10.5225	1.13115e-22	2.08256e-21	40.6301
RAB33A	0.586304	0.0906851	10.5105	1.24528e-22	2.27878e-21	40.535
KCNE4	-0.681328	-0.192706	-10.4714	1.70574e-22	3.08771e-21	40.2238
DIRAS3	-0.753053	-0.0631002	-10.4697	1.72994e-22	3.12778e-21	40.2099
GFRA1	0.623919	-0.149752	10.465	1.79573e-22	3.2351e-21	40.173
ELFN2	0.723467	0.117541	10.4391	2.21192e-22	3.94254e-21	39.9668
HMOX1	-0.700653	0.54166	-10.4235	2.50609e-22	4.43026e-21	39.8433
KCNB1	0.697712	0.0424374	10.417	2.64095e-22	4.6469e-21	39.7915
TNFSF13B	-0.646933	0.661315	-10.3648	4.01135e-22	6.95285e-21	39.3781
TMEM176B	-0.677879	0.616558	-10.3531	4.40375e-22	7.61551e-21	39.2859
CD109	-0.598182	-0.160636	-10.3481	4.58273e-22	7.89788e-21	39.2465
SYT4	0.751963	-0.0459365	10.3452	4.69153e-22	8.07617e-21	39.2233
GPNMB	-0.775123	0.899124	-10.3416	4.82905e-22	8.30344e-21	39.1947
KCNH8	0.665806	-0.871885	10.3271	5.42055e-22	9.22594e-21	39.0804
SERPINF1	-0.586352	0.454601	-10.3203	5.72397e-22	9.73139e-21	39.0266
CCL20	-0.691968	-1.23166	-10.3095	6.23947e-22	1.05484e-20	38.9413
BLNK	-0.623171	-0.296151	-10.305	6.46532e-22	1.0918e-20	38.9062
GPR34	-0.610722	0.795956	-10.2934	7.09116e-22	1.19348e-20	38.8148
XKR4	0.739169	-0.187892	10.2737	8.29652e-22	1.37792e-20	38.6596
ELAVL4	0.705473	0.269979	10.2709	8.48639e-22	1.40481e-20	38.6372
COL5A1	-0.652011	0.0591276	-10.2411	1.07499e-21	1.76404e-20	38.4034
S100A9	-0.637223	0.169237	-10.2214	1.25709e-21	2.05616e-20	38.2487
DYNLT3	-0.593931	1.10197	-10.1882	1.63608e-21	2.62765e-20	37.9882
PLOD2	-0.68886	0.94176	-10.1776	1.77889e-21	2.8449e-20	37.9055
ARSJ	-0.624994	-0.566849	-10.1645	1.97448e-21	3.14437e-20	37.8024
GLIS3	-0.695607	0.487987	-10.1639	1.98425e-21	3.15329e-20	37.7975
ELAVL2	0.974927	-0.257864	10.1244	2.71016e-21	4.25765e-20	37.4893
GRIA2	0.737787	1.57855	10.1244	2.71021e-21	4.25765e-20	37.4893
C21orf62	-0.599658	0.107557	-10.1085	3.07353e-21	4.81339e-20	37.3649
PHACTR3	0.828539	0.127985	10.1034	3.1989e-21	5.00024e-20	37.3254
DLL3	0.820235	0.173048	10.0954	3.40716e-21	5.31257e-20	37.2631
PHYHIPL	0.662731	1.1016	10.0809	3.82177e-21	5.91766e-20	37.1496
SNX10	-0.701813	0.703547	-10.0731	4.06366e-21	6.2665e-20	37.0889
PDLIM1	-0.591361	0.43819	-10.0516	4.81294e-21	7.34691e-20	36.9216
CAMK4	0.630761	-0.734791	10.0098	6.68261e-21	1.00988e-19	36.5973
LOX	-1.01588	-0.233471	-9.99006	7.80564e-21	1.17139e-19	36.4438
CDH18	0.629041	-0.705791	9.9716	9.02109e-21	1.34577e-19	36.3007
PLA2G5	-0.911063	-0.229527	-9.96759	9.30868e-21	1.38456e-19	36.2697
SLIT1	0.638531	0.772637	9.87485	1.92156e-20	2.77605e-19	35.5535
ARL11	-0.703267	-2.06007	-9.83958	2.5289e-20	3.62916e-19	35.2822
SLC7A14	0.657602	-0.39437	9.83484	2.62399e-20	3.75136e-19	35.2457
SOX6	0.586194	1.14892	9.83431	2.63473e-20	3.76315e-19	35.2417
ASPN	-0.654863	-0.342571	-9.83207	2.68115e-20	3.82583e-19	35.2244
STMN4	0.687098	0.519554	9.8244	2.84579e-20	4.04651e-19	35.1655
SCG3	0.787683	0.883783	9.78706	3.80317e-20	5.33611e-19	34.879
NOG	0.623093	-0.859382	9.78651	3.81925e-20	5.35369e-19	34.8749
AMER2	0.819067	1.36359	9.76102	4.65363e-20	6.43368e-19	34.6796
CSMD3	0.770365	-0.313561	9.74132	5.4206e-20	7.4463e-19	34.5289
COL1A2	-0.839122	1.2346	-9.72194	6.29687e-20	8.57977e-19	34.3809
DLL1	0.633518	0.419162	9.72013	6.38559e-20	8.69281e-19	34.3671
EPHB1	0.714322	0.55509	9.71972	6.4059e-20	8.70476e-19	34.364
MXRA5	-0.684	-0.077042	-9.71441	6.67404e-20	9.06097e-19	34.3235
ST6GAL2	0.912447	-0.590199	9.69374	7.82864e-20	1.0562e-18	34.1658
SH3GL3	0.649397	-0.036291	9.67168	9.28083e-20	1.23994e-18	33.9978
F3	-0.638945	0.983727	-9.65352	1.06739e-19	1.42116e-18	33.8596
PSD2	0.601503	0.699653	9.63724	1.20983e-19	1.60218e-18	33.7359
OCIAD2	-0.77929	0.59454	-9.61362	1.45074e-19	1.90617e-18	33.5566
SMOC1	0.874447	0.89886	9.60722	1.52374e-19	2.00034e-18	33.5081
NALCN	0.589598	0.429107	9.58536	1.80211e-19	2.34539e-18	33.3424
SCN2A	0.680414	-0.0942426	9.55471	2.27907e-19	2.92577e-18	33.1105
IGFBP3	-0.75425	1.30287	-9.55016	2.35983e-19	3.01918e-18	33.0761
FGF14	0.616786	0.422282	9.52268	2.91141e-19	3.69668e-18	32.8687
FGF12	0.660442	-0.0923643	9.51766	3.02531e-19	3.82843e-18	32.8308
GABRG2	1.06382	-0.793212	9.50813	3.25351e-19	4.08978e-18	32.759
ADM	-0.845863	1.08184	-9.50344	3.37225e-19	4.23199e-18	32.7236
MGP	-0.878831	1.17705	-9.49362	3.63457e-19	4.55362e-18	32.6496
COL3A1	-1.00905	1.14606	-9.48331	3.93171e-19	4.91773e-18	32.5721
COL1A1	-1.10305	1.0515	-9.47489	4.19224e-19	5.22197e-18	32.5087
TMEM132B	0.625905	0.330534	9.4622	4.61746e-19	5.73271e-18	32.4133
LINC00632	0.736697	-0.762883	9.44354	5.32175e-19	6.56929e-18	32.2732
IL1R2	-0.592106	-0.546372	-9.44003	5.46575e-19	6.73055e-18	32.2468
GALNT13	0.676985	0.0263361	9.41189	6.76832e-19	8.22716e-18	32.0358
TNR	0.957421	1.26688	9.41121	6.8033e-19	8.26303e-18	32.0307
FUT9	0.81986	0.562841	9.40615	7.06949e-19	8.57253e-18	31.9928
TAGLN2	-0.618599	0.894891	-9.36535	9.63061e-19	1.14935e-17	31.6876
CA12	-0.710615	0.621713	-9.33972	1.16896e-18	1.38305e-17	31.4964
RGS7	0.660964	-0.273795	9.3132	1.42811e-18	1.67914e-17	31.2987
AEBP1	-0.658979	0.815698	-9.31135	1.44811e-18	1.70133e-17	31.285
DLGAP1	0.743342	-0.220997	9.30055	1.571e-18	1.83713e-17	31.2046
GRIK2	0.592307	0.473728	9.28855	1.71969e-18	2.00017e-17	31.1153
BIRC3	-0.671346	-0.999962	-9.24515	2.38334e-18	2.73207e-17	30.7933
KSR2	0.666575	-1.13209	9.24477	2.39031e-18	2.73797e-17	30.7904
COL4A2	-0.664221	1.50154	-9.23926	2.49115e-18	2.84484e-17	30.7496
HK2	-0.594833	0.0768942	-9.23266	2.61768e-18	2.98482e-17	30.7007
DCX	0.943049	0.391399	9.23144	2.64188e-18	3.01015e-17	30.6916
NRXN1	0.707711	0.661543	9.22263	2.82223e-18	3.19873e-17	30.6265
CXCL14	-0.931377	0.56398	-9.1845	3.75525e-18	4.21196e-17	30.3446
EFEMP1	-0.701179	1.54815	-9.17903	3.91222e-18	4.38151e-17	30.3042
CSPG5	0.58923	1.50139	9.16828	4.23959e-18	4.73061e-17	30.2249
AMIGO2	-0.618134	-0.150542	-9.12908	5.68089e-18	6.22835e-17	29.9362
SPHKAP	0.696435	-0.434037	9.08443	7.92053e-18	8.57177e-17	29.6083
CADM2	0.659558	0.737296	9.06845	8.91895e-18	9.56997e-17	29.4912
ACSL6	0.659591	-0.223583	9.00312	1.44727e-17	1.52686e-16	29.0137
GDF15	-0.613759	-0.352739	-8.98881	1.60873e-17	1.68894e-16	28.9094
SNAP25	0.776525	0.943707	8.97397	1.79491e-17	1.87398e-16	28.8014
COL6A3	-0.851181	-0.00131763	-8.94804	2.17309e-17	2.2486e-16	28.6128
FERMT1	0.819256	0.485871	8.93641	2.36736e-17	2.44293e-16	28.5284
COL4A1	-0.668695	1.41177	-8.91942	2.68259e-17	2.74943e-16	28.4051
DACH2	0.699066	-1.28399	8.89799	3.1401e-17	3.18803e-16	28.2498
ASCL1	0.748651	1.26137	8.89685	3.16645e-17	3.20831e-16	28.2416
GRIA4	0.700888	-0.155455	8.87182	3.80441e-17	3.81375e-16	28.0606
GPR17	1.09843	-0.0171885	8.84811	4.52579e-17	4.48921e-16	27.8894
HS3ST3B1	-1.03416	-0.593313	-8.8428	4.70497e-17	4.66389e-16	27.8511
FZD7	-0.77476	0.183396	-8.79938	6.46059e-17	6.30482e-16	27.5385
CHRNA9	-0.703015	-0.737692	-8.78569	7.13857e-17	6.93061e-16	27.4401
FABP5	-0.802916	1.21061	-8.7585	8.70049e-17	8.38234e-16	27.245
SCN3A	0.67262	1.17046	8.75629	8.84159e-17	8.50201e-16	27.2292
RARRES1	-0.672418	-1.06658	-8.74617	9.51619e-17	9.09854e-16	27.1567
CSMD1	0.711699	-0.658332	8.71817	1.16599e-16	1.1099e-15	26.9565
BCAT1	-0.749332	1.06625	-8.70016	1.32852e-16	1.25511e-15	26.8278
TOX3	0.830469	0.310072	8.55085	3.89397e-16	3.52019e-15	25.7682
SDC4	-0.597766	0.332992	-8.54141	4.16649e-16	3.75307e-15	25.7016
FRRS1L	0.713594	-0.0940441	8.52387	4.72332e-16	4.22691e-15	25.578
RTN1	0.626675	1.63429	8.5058	5.37419e-16	4.79233e-15	25.4508
OLIG2	0.639324	1.38729	8.50005	5.59949e-16	4.97268e-15	25.4104
SYT13	0.620912	-0.192645	8.49659	5.73931e-16	5.09086e-15	25.3861
VCAM1	-0.679604	0.48676	-8.49285	5.89479e-16	5.21957e-15	25.3598
GAD1	0.746434	0.648291	8.47399	6.74269e-16	5.92517e-15	25.2274
IGFBP2	-0.931919	0.945818	-8.47249	6.81507e-16	5.97833e-15	25.2169
LCTL	-0.659266	-2.33994	-8.36843	1.42585e-15	1.20594e-14	24.4899
RGS7BP	0.634998	-1.19652	8.3651	1.45977e-15	1.23187e-14	24.4667
CYP1B1	-0.634985	0.207216	-8.32743	1.90406e-15	1.58378e-14	24.2051
KCNN2	0.626033	0.116689	8.32589	1.92494e-15	1.5985e-14	24.1944
SH3GL2	0.839577	0.258831	8.31446	2.08616e-15	1.72197e-14	24.1152
ACSS3	-0.655958	0.149823	-8.29048	2.46927e-15	2.02161e-14	23.9492
BMP2	0.609205	0.140853	8.22414	3.93008e-15	3.16271e-14	23.4918
KLRC3	0.814129	-0.421322	8.19403	4.84929e-15	3.85923e-14	23.2849
SLC12A5	0.616774	-0.809455	8.14428	6.85462e-15	5.32326e-14	22.9443
ABCA13	-0.648853	-1.84745	-8.13996	7.06309e-15	5.47109e-14	22.9149
POSTN	-1.18461	0.466699	-8.12169	8.01719e-15	6.17528e-14	22.7902
SSTR1	0.732439	-1.55731	8.12048	8.08519e-15	6.22131e-14	22.7819
CNTN1	0.654441	0.793044	8.10668	8.89577e-15	6.81377e-14	22.6879
TAGLN	-0.589635	0.869424	-8.1037	9.08097e-15	6.93802e-14	22.6676
DGKB	0.642824	-1.058	8.09064	9.93992e-15	7.55985e-14	22.5787
MAOB	-0.775412	0.997692	-8.07214	1.12951e-14	8.56034e-14	22.453
ZFPM2	0.702095	-0.14332	8.0693	1.15184e-14	8.72522e-14	22.4337
MOXD1	-0.688759	-0.163844	-8.03324	1.47682e-14	1.10868e-13	22.1892
DPP10	0.814868	-0.662189	7.99624	1.90417e-14	1.40918e-13	21.9393
SYN2	0.611324	-0.213436	7.9597	2.44576e-14	1.78893e-13	21.6931
GABRG1	0.755066	-1.43721	7.92037	3.19922e-14	2.31537e-13	21.4291
CA10	0.744919	-0.0931996	7.90918	3.45256e-14	2.4868e-13	21.3541
PLA2G2A	-0.738837	-0.124696	-7.87749	4.28305e-14	3.05293e-13	21.1422
PCDH7	0.761376	0.483487	7.85484	4.99457e-14	3.52186e-13	20.9911
CTHRC1	-0.714077	0.548145	-7.78872	7.8095e-14	5.3762e-13	20.5518
MEGF11	0.691097	0.310899	7.77714	8.44309e-14	5.78337e-13	20.4752
COL6A2	-0.673253	0.132673	-7.75908	9.53407e-14	6.48652e-13	20.3557
TMEFF2	0.776218	0.381817	7.75674	9.68499e-14	6.58326e-13	20.3403
SLC17A6	0.585403	-1.16035	7.73489	1.12156e-13	7.57252e-13	20.1961
SLN	-0.716368	0.187833	-7.58823	2.98124e-13	1.9267e-12	19.2358
STXBP6	0.62571	-0.305688	7.5849	3.04788e-13	1.96808e-12	19.2141
UGT8	0.843842	0.264674	7.5284	4.42614e-13	2.81947e-12	18.8478
IGLC1	-0.647224	-0.0181019	-7.45895	6.9832e-13	4.34695e-12	18.4002
SLCO5A1	0.647648	-0.921955	7.39398	1.06692e-12	6.47398e-12	17.9843
MGST1	-0.628788	1.1573	-7.34653	1.45177e-12	8.69737e-12	17.6821
PABPC5	0.865801	-1.6801	7.31762	1.75017e-12	1.04066e-11	17.4988
MET	-0.66024	-0.189562	-7.27599	2.28882e-12	1.34767e-11	17.2356
IGF2BP3	-0.654331	-0.138806	-7.26011	2.5347e-12	1.48607e-11	17.1355
CA3	-0.752102	-1.16949	-7.17619	4.33562e-12	2.48689e-11	16.6093
TRPM8	-0.694407	-0.858988	-7.16183	4.75056e-12	2.71561e-11	16.5197
KLHL32	0.749147	-1.33018	7.08034	7.96071e-12	4.43971e-11	16.0138
C7orf57	-0.782041	-1.92148	-7.07266	8.3559e-12	4.63954e-11	15.9663
IGFBP7-AS1	-0.681003	-1.19622	-7.04499	9.94598e-12	5.50016e-11	15.7957
NEGR1	0.65122	-0.51802	7.01933	1.16845e-11	6.39828e-11	15.6379
NXPH1	0.686346	0.0482962	6.86799	2.99607e-11	1.57e-10	14.716
MT1M	-0.632412	0.247752	-6.81343	4.19175e-11	2.16278e-10	14.3874
FGF13	0.6383	0.0976895	6.76397	5.67372e-11	2.88114e-10	14.0912
LRRTM4	0.612323	-0.758362	6.69873	8.4378e-11	4.19307e-10	13.7031
OPCML	0.595935	0.220681	6.52864	2.34324e-10	1.10861e-09	12.705
VSTM2A	0.699956	-0.895467	6.39891	5.04043e-10	2.29826e-09	11.9572
RBP1	-0.602901	0.69542	-6.3555	6.49622e-10	2.92407e-09	11.7096
SUSD5	0.776653	-0.882827	6.30576	8.67441e-10	3.83477e-09	11.4275
IL13RA2	-0.678846	-0.0599121	-6.08719	3.02831e-09	1.25462e-08	10.2091
CNTN3	0.718298	-0.664134	6.06898	3.35568e-09	1.38115e-08	10.1092
STMN2	0.690703	0.417381	5.78261	1.63448e-08	6.22339e-08	8.56954
LHFPL3	0.606896	1.02771	5.6785	2.86402e-08	1.06158e-07	8.025
MEOX2	-0.808032	-1.20371	-5.07228	6.39818e-07	2.01782e-06	5.02006
ETNPPL	0.591695	0.118537	4.51433	8.69763e-06	2.37705e-05	2.5144

## Sheet: Table S4
Supplementary Table 4. Results of univariate Cox regression analysis
Gene	HR	wald.test	95%CI	pvalue
PABPC5	0.57848	-10.856	0.58 [0.52, 0.64]	1.86812e-27
CSMD3	0.457645	-10.6596	0.46 [0.40, 0.53]	1.57284e-26
STEAP3	2.90581	10.5702	2.91 [2.38, 3.54]	4.09804e-26
PDPN	1.77844	10.551	1.78 [1.60, 1.98]	5.02384e-26
IBSP	1.63436	10.4538	1.63 [1.49, 1.79]	1.40811e-25
TAGLN2	2.5097	10.2962	2.51 [2.11, 2.99]	7.32851e-25
EMP3	2.09722	10.2748	2.10 [1.82, 2.42]	9.15728e-25
MEOX2	1.51285	10.1372	1.51 [1.40, 1.64]	3.77838e-24
ATP6V1G2	0.402161	-10.0039	0.40 [0.34, 0.48]	1.4644e-23
ZDHHC22	0.338633	-9.96501	0.34 [0.27, 0.42]	2.16859e-23
METTL7B	2.00201	9.96061	2.00 [1.75, 2.30]	2.26664e-23
IGFBP2	1.81223	9.90421	1.81 [1.61, 2.04]	3.99093e-23
GFRA1	0.351197	-9.90041	0.35 [0.29, 0.43]	4.1457e-23
CLEC5A	2.12716	9.79036	2.13 [1.83, 2.47]	1.23851e-22
FABP5	1.94545	9.7323	1.95 [1.70, 2.22]	2.19562e-22
GALNT13	0.447412	-9.71935	0.45 [0.38, 0.53]	2.49368e-22
AEBP1	2.40872	9.71706	2.41 [2.02, 2.88]	2.55041e-22
SNAP91	0.53543	-9.71631	0.54 [0.47, 0.61]	2.5692e-22
OCIAD2	1.95335	9.7024	1.95 [1.71, 2.24]	2.94476e-22
CHI3L1	1.541	9.6641	1.54 [1.41, 1.68]	4.28377e-22
MSN	2.95451	9.63669	2.95 [2.37, 3.68]	5.59646e-22
SLC2A10	2.34356	9.61432	2.34 [1.97, 2.79]	6.95663e-22
SMOC1	0.545476	-9.59724	0.55 [0.48, 0.62]	8.21111e-22
PLP2	2.22638	9.58389	2.23 [1.89, 2.62]	9.3459e-22
PHYHIPL	0.493582	-9.54077	0.49 [0.43, 0.57]	1.41777e-21
NOG	0.428852	-9.52949	0.43 [0.36, 0.51]	1.58065e-21
IGF2BP3	1.86524	9.41985	1.87 [1.64, 2.12]	4.51752e-21
LGALS3	2.33739	9.40478	2.34 [1.96, 2.79]	5.21395e-21
CD58	2.62367	9.38825	2.62 [2.15, 3.21]	6.10075e-21
LOX	1.72628	9.35584	1.73 [1.54, 1.94]	8.29375e-21
GABRB3	0.452011	-9.30696	0.45 [0.38, 0.53]	1.31547e-20
BCAT1	1.94364	9.29329	1.94 [1.69, 2.24]	1.49588e-20
MOXD1	1.78554	9.29081	1.79 [1.58, 2.02]	1.53121e-20
ADAM22	0.460461	-9.2814	0.46 [0.39, 0.54]	1.67265e-20
COL5A2	2.17975	9.27007	2.18 [1.85, 2.57]	1.86028e-20
RTN1	0.512553	-9.22951	0.51 [0.44, 0.59]	2.71881e-20
CLIC1	2.68576	9.22262	2.69 [2.18, 3.31]	2.89925e-20
MEGF11	0.545246	-9.18434	0.55 [0.48, 0.62]	4.14074e-20
IQGAP1	2.9685	9.16279	2.97 [2.35, 3.75]	5.05747e-20
HS3ST3B1	1.64659	9.12213	1.65 [1.48, 1.83]	7.36648e-20
DPP10	0.5614	-9.09141	0.56 [0.50, 0.64]	9.77672e-20
DSCAML1	0.463288	-8.96757	0.46 [0.39, 0.55]	3.03115e-19
CA12	2.05428	8.94468	2.05 [1.75, 2.41]	3.73044e-19
ANXA1	1.97562	8.89861	1.98 [1.70, 2.30]	5.65491e-19
MRC2	2.65651	8.88651	2.66 [2.14, 3.30]	6.3057e-19
KCNE4	2.18753	8.88432	2.19 [1.84, 2.60]	6.43141e-19
DOK6	0.497917	-8.84664	0.50 [0.43, 0.58]	9.01922e-19
NALCN	0.459028	-8.80872	0.46 [0.39, 0.55]	1.26583e-18
BMP2	0.509515	-8.80634	0.51 [0.44, 0.59]	1.29296e-18
GPX8	1.91462	8.79577	1.91 [1.66, 2.21]	1.42068e-18
RBP1	1.73654	8.78071	1.74 [1.54, 1.96]	1.62444e-18
GABBR1	0.434927	-8.708	0.43 [0.36, 0.52]	3.09272e-18
TIMP1	1.84874	8.69818	1.85 [1.61, 2.12]	3.37237e-18
CAPG	2.65225	8.6922	2.65 [2.13, 3.30]	3.55474e-18
DYNLT3	2.57093	8.686	2.57 [2.08, 3.18]	3.75414e-18
DPYD	2.04777	8.65862	2.05 [1.74, 2.41]	4.7751e-18
DIRAS3	1.98922	8.65084	1.99 [1.70, 2.32]	5.11218e-18
TGFBI	1.97417	8.63843	1.97 [1.69, 2.30]	5.69912e-18
LGALS1	2.67045	8.62088	2.67 [2.14, 3.34]	6.64402e-18
ADM	1.83409	8.61352	1.83 [1.60, 2.11]	7.08523e-18
LINC00632	0.563327	-8.60398	0.56 [0.49, 0.64]	7.69959e-18
TUB	0.403333	-8.5982	0.40 [0.33, 0.50]	8.0973e-18
PLA2G5	1.74654	8.59557	1.75 [1.54, 1.98]	8.28501e-18
ANXA2	2.35949	8.58678	2.36 [1.94, 2.87]	8.94386e-18
PLA2G2A	1.66345	8.56728	1.66 [1.48, 1.87]	1.05954e-17
CA3	1.5938	8.5541	1.59 [1.43, 1.77]	1.18797e-17
F3	2.31718	8.5486	2.32 [1.91, 2.81]	1.2459e-17
PTX3	1.65238	8.52203	1.65 [1.47, 1.85]	1.56782e-17
FCGBP	1.80923	8.50289	1.81 [1.58, 2.07]	1.84927e-17
HK2	2.25258	8.48503	2.25 [1.87, 2.72]	2.1566e-17
SH3GL2	0.622863	-8.40615	0.62 [0.56, 0.70]	4.23696e-17
SCG3	0.625727	-8.39175	0.63 [0.56, 0.70]	4.78963e-17
SAMD9L	2.54875	8.38806	2.55 [2.05, 3.17]	4.94238e-17
NSG2	0.566202	-8.37866	0.57 [0.50, 0.65]	5.35323e-17
KCNB1	0.494466	-8.37494	0.49 [0.42, 0.58]	5.52535e-17
FERMT1	0.60524	-8.37234	0.61 [0.54, 0.68]	5.64834e-17
DLL1	0.461611	-8.37062	0.46 [0.39, 0.55]	5.73158e-17
TUBB6	2.06325	8.36756	2.06 [1.74, 2.44]	5.88223e-17
GSAP	2.3881	8.29272	2.39 [1.94, 2.93]	1.10685e-16
SERPINE1	1.70617	8.29024	1.71 [1.50, 1.94]	1.13023e-16
SKAP2	2.41659	8.27538	2.42 [1.96, 2.98]	1.28045e-16
PLSCR1	2.68344	8.26967	2.68 [2.12, 3.39]	1.34325e-16
PHACTR3	0.596963	-8.2592	0.60 [0.53, 0.67]	1.46658e-16
CARD16	2.25829	8.25465	2.26 [1.86, 2.74]	1.52352e-16
HRH1	2.33682	8.24484	2.34 [1.91, 2.86]	1.65379e-16
SERPINH1	2.20502	8.23773	2.21 [1.83, 2.66]	1.75505e-16
KLRC3	0.613493	-8.22407	0.61 [0.55, 0.69]	1.96711e-16
ACSS3	1.89773	8.20791	1.90 [1.63, 2.21]	2.25071e-16
S100A11	2.2268	8.14635	2.23 [1.84, 2.70]	3.75078e-16
LMF1	0.582153	-8.1266	0.58 [0.51, 0.66]	4.41494e-16
SYNPO	2.17643	8.08463	2.18 [1.80, 2.63]	6.23549e-16
CHGB	0.550889	-8.07923	0.55 [0.48, 0.64]	6.51772e-16
COL8A1	1.53317	8.072	1.53 [1.38, 1.70]	6.91549e-16
LOXL1	1.89493	8.06148	1.89 [1.62, 2.21]	7.53779e-16
OSMR	2.00522	8.05973	2.01 [1.69, 2.37]	7.64643e-16
PLIN2	1.91804	8.0358	1.92 [1.64, 2.25]	9.29717e-16
SOCS3	1.79064	8.03256	1.79 [1.55, 2.06]	9.5456e-16
MAOB	1.7206	8.02513	1.72 [1.51, 1.96]	1.01422e-15
TNR	0.691022	-7.97607	0.69 [0.63, 0.76]	1.51066e-15
INA	0.610947	-7.97007	0.61 [0.54, 0.69]	1.58581e-15
GDF15	1.82853	7.95402	1.83 [1.58, 2.12]	1.80551e-15
GRIA4	0.629149	-7.92489	0.63 [0.56, 0.71]	2.28345e-15
NAMPT	2.17983	7.90255	2.18 [1.80, 2.64]	2.73248e-15
SLITRK1	0.562846	-7.8967	0.56 [0.49, 0.65]	2.86388e-15
VIM	2.30662	7.89175	2.31 [1.87, 2.84]	2.97984e-15
MAN1C1	2.1364	7.87932	2.14 [1.77, 2.58]	3.29155e-15
S100A4	1.92618	7.87866	1.93 [1.64, 2.27]	3.30922e-15
CHRNA9	1.67362	7.85027	1.67 [1.47, 1.90]	4.15147e-15
LRRTM4	0.629117	-7.81529	0.63 [0.56, 0.71]	5.48382e-15
PLCB1	0.529256	-7.78802	0.53 [0.45, 0.62]	6.80666e-15
BST2	2.2215	7.76778	2.22 [1.82, 2.72]	7.98745e-15
TNC	1.86225	7.76126	1.86 [1.59, 2.18]	8.40893e-15
CXCL10	1.75857	7.74922	1.76 [1.52, 2.03]	9.24559e-15
SPP1	2.11411	7.74761	2.11 [1.75, 2.55]	9.36367e-15
COL5A1	1.89157	7.74724	1.89 [1.61, 2.22]	9.39115e-15
PLOD2	2.12479	7.73505	2.12 [1.76, 2.57]	1.03359e-14
CXCL14	1.64286	7.73323	1.64 [1.45, 1.86]	1.04851e-14
SERPINA1	2.11966	7.73218	2.12 [1.75, 2.56]	1.05722e-14
SRPX2	1.92035	7.71704	1.92 [1.63, 2.27]	1.19063e-14
KDELR3	1.93427	7.69355	1.93 [1.64, 2.29]	1.43111e-14
FGF12	0.540598	-7.67911	0.54 [0.46, 0.63]	1.60204e-14
SOX6	0.574998	-7.66581	0.57 [0.50, 0.66]	1.777e-14
SEZ6L	0.603526	-7.65064	0.60 [0.53, 0.69]	1.99981e-14
UNC80	0.535167	-7.64552	0.54 [0.46, 0.63]	2.08106e-14
RNF135	2.57067	7.63061	2.57 [2.02, 3.28]	2.33644e-14
ARSJ	2.02914	7.61854	2.03 [1.69, 2.43]	2.56568e-14
CHI3L2	1.65493	7.60977	1.65 [1.45, 1.88]	2.74588e-14
NRSN1	0.451809	-7.60946	0.45 [0.37, 0.55]	2.75237e-14
FUT9	0.624706	-7.57926	0.62 [0.55, 0.71]	3.4754e-14
ACTN1	2.18244	7.56233	2.18 [1.78, 2.67]	3.95923e-14
RNASE4	2.10379	7.55366	2.10 [1.73, 2.55]	4.23206e-14
CDH18	0.490786	-7.51476	0.49 [0.41, 0.59]	5.7016e-14
LTF	1.37133	7.51467	1.37 [1.26, 1.49]	5.70543e-14
SSTR1	0.58894	-7.51186	0.59 [0.51, 0.68]	5.82919e-14
IGFBP3	1.78364	7.50503	1.78 [1.53, 2.07]	6.14164e-14
RBMS1	2.48991	7.49596	2.49 [1.96, 3.16]	6.58133e-14
SUSD5	0.702653	-7.46963	0.70 [0.64, 0.77]	8.0419e-14
ELFN2	0.537652	-7.45334	0.54 [0.46, 0.63]	9.1005e-14
SERPING1	1.87316	7.44365	1.87 [1.59, 2.21]	9.79421e-14
DNM3	0.568518	-7.3887	0.57 [0.49, 0.66]	1.48272e-13
SLC7A14	0.530431	-7.38001	0.53 [0.45, 0.63]	1.58275e-13
JPH3	0.631445	-7.36981	0.63 [0.56, 0.71]	1.70874e-13
SP100	2.69434	7.35273	2.69 [2.07, 3.51]	1.942e-13
GBP1	1.71263	7.35135	1.71 [1.48, 1.98]	1.96222e-13
PYGL	2.12926	7.34602	2.13 [1.74, 2.60]	2.04197e-13
ZNF704	0.415922	-7.3127	0.42 [0.33, 0.53]	2.61829e-13
LAMB1	1.88248	7.28181	1.88 [1.59, 2.23]	3.29375e-13
C1RL	1.99841	7.26558	2.00 [1.66, 2.41]	3.71445e-13
MYT1	0.571459	-7.21376	0.57 [0.49, 0.67]	5.44261e-13
ATCAY	0.553881	-7.20973	0.55 [0.47, 0.65]	5.60621e-13
KSR2	0.552782	-7.20841	0.55 [0.47, 0.65]	5.66071e-13
SPOCD1	1.69918	7.17919	1.70 [1.47, 1.96]	7.01242e-13
C21orf62	2.02667	7.17128	2.03 [1.67, 2.46]	7.42985e-13
HMOX1	1.79281	7.17	1.79 [1.53, 2.10]	7.50004e-13
FZD7	1.64383	7.15821	1.64 [1.43, 1.88]	8.17373e-13
NMI	2.75093	7.14944	2.75 [2.08, 3.63]	8.71344e-13
EMP1	1.84958	7.13828	1.85 [1.56, 2.19]	9.45032e-13
CASP4	2.71419	7.13098	2.71 [2.06, 3.57]	9.9657e-13
PAK3	0.473453	-7.12409	0.47 [0.39, 0.58]	1.04771e-12
PDLIM1	1.97392	7.11256	1.97 [1.64, 2.38]	1.13913e-12
KCNQ2	0.526951	-7.11036	0.53 [0.44, 0.63]	1.15738e-12
GRIK2	0.565524	-7.10749	0.57 [0.48, 0.66]	1.18173e-12
FKBP5	1.87654	7.1023	1.88 [1.58, 2.23]	1.22699e-12
B3GNT5	2.04275	7.09136	2.04 [1.68, 2.49]	1.32797e-12
CUX2	0.584832	-7.08119	0.58 [0.50, 0.68]	1.42926e-12
ZNF488	0.531149	-7.08094	0.53 [0.45, 0.63]	1.43181e-12
TNFRSF1A	2.48091	7.07772	2.48 [1.93, 3.19]	1.46549e-12
PCSK2	0.467038	-7.05518	0.47 [0.38, 0.58]	1.72373e-12
RNASE2	1.97393	7.04813	1.97 [1.63, 2.38]	1.81344e-12
WWTR1	2.04612	7.02205	2.05 [1.68, 2.50]	2.1864e-12
TMEFF2	0.661343	-7.00672	0.66 [0.59, 0.74]	2.43968e-12
SHD	0.553444	-7.00452	0.55 [0.47, 0.65]	2.4783e-12
SCN3A	0.647656	-6.95067	0.65 [0.57, 0.73]	3.63551e-12
COL6A2	1.586	6.94474	1.59 [1.39, 1.81]	3.7915e-12
POSTN	1.3265	6.93358	1.33 [1.22, 1.44]	4.10329e-12
ABCC3	1.59438	6.93337	1.59 [1.40, 1.82]	4.10943e-12
CEBPD	2.01111	6.93317	2.01 [1.65, 2.45]	4.1151e-12
HSPA6	1.66879	6.92954	1.67 [1.44, 1.93]	4.22205e-12
IL13RA2	1.46297	6.91297	1.46 [1.31, 1.63]	4.74615e-12
C1R	1.70252	6.89386	1.70 [1.46, 1.98]	5.42995e-12
FGF13	0.65221	-6.79057	0.65 [0.58, 0.74]	1.11695e-11
COL4A2	1.84808	6.78973	1.85 [1.55, 2.21]	1.12347e-11
CD109	1.82683	6.78849	1.83 [1.54, 2.17]	1.13312e-11
ATP8A1	0.560148	-6.78805	0.56 [0.47, 0.66]	1.13659e-11
SLAMF8	2.05524	6.78783	2.06 [1.67, 2.53]	1.13832e-11
TAGLN	1.71519	6.77162	1.72 [1.47, 2.01]	1.27347e-11
CSTA	1.8873	6.77085	1.89 [1.57, 2.27]	1.28024e-11
DLL3	0.6267	-6.77084	0.63 [0.55, 0.72]	1.28037e-11
OSBPL3	2.18376	6.74932	2.18 [1.74, 2.74]	1.48544e-11
GADD45A	2.11306	6.74464	2.11 [1.70, 2.63]	1.53407e-11
GPNMB	1.68118	6.73783	1.68 [1.45, 1.96]	1.60767e-11
MT1M	1.54082	6.72922	1.54 [1.36, 1.75]	1.70573e-11
COL4A1	1.76798	6.7219	1.77 [1.50, 2.09]	1.79372e-11
SVOP	0.486024	-6.68949	0.49 [0.39, 0.60]	2.23952e-11
MYOF	2.03941	6.68309	2.04 [1.65, 2.51]	2.33951e-11
KCNN2	0.625437	-6.67498	0.63 [0.54, 0.72]	2.47262e-11
COL1A2	1.54317	6.62068	1.54 [1.36, 1.75]	3.57545e-11
OLFML3	2.2596	6.61916	2.26 [1.78, 2.88]	3.61241e-11
SOX8	0.714146	-6.5948	0.71 [0.65, 0.79]	4.2583e-11
SPIDR	2.11491	6.59243	2.11 [1.69, 2.64]	4.32683e-11
SERPINB1	2.41656	6.58844	2.42 [1.86, 3.14]	4.44479e-11
PLAU	1.66336	6.5842	1.66 [1.43, 1.94]	4.57343e-11
RAB33A	0.521257	-6.57574	0.52 [0.43, 0.63]	4.8411e-11
DACH2	0.602048	-6.57171	0.60 [0.52, 0.70]	4.9739e-11
SHANK2	0.516216	-6.5636	0.52 [0.42, 0.63]	5.2523e-11
FCGR2B	1.75446	6.56182	1.75 [1.48, 2.08]	5.31561e-11
VMP1	1.711	6.53414	1.71 [1.46, 2.01]	6.39778e-11
SPHKAP	0.604666	-6.52948	0.60 [0.52, 0.70]	6.59998e-11
TMEM151B	0.409336	-6.52296	0.41 [0.31, 0.54]	6.89335e-11
ELK3	2.21295	6.51397	2.21 [1.74, 2.81]	7.31912e-11
AMIGO2	1.68611	6.50939	1.69 [1.44, 1.97]	7.5458e-11
ARPC1B	2.23638	6.48568	2.24 [1.75, 2.85]	8.83306e-11
CD163	1.5656	6.47657	1.57 [1.37, 1.79]	9.38313e-11
GNG4	0.571419	-6.47328	0.57 [0.48, 0.68]	9.59002e-11
CEBPB	2.10936	6.42764	2.11 [1.68, 2.65]	1.29603e-10
RAB3C	0.571176	-6.42603	0.57 [0.48, 0.68]	1.30979e-10
ITGB2	1.96151	6.4187	1.96 [1.60, 2.41]	1.37445e-10
UGT8	0.714471	-6.4174	0.71 [0.64, 0.79]	1.3862e-10
SLC11A1	2.05627	6.38998	2.06 [1.65, 2.57]	1.65905e-10
FCER1G	1.97191	6.36935	1.97 [1.60, 2.43]	1.89835e-10
NFKBIZ	1.91893	6.36702	1.92 [1.57, 2.35]	1.92738e-10
CDK5R1	0.57758	-6.34931	0.58 [0.49, 0.68]	2.16286e-10
MYCN	0.506942	-6.34268	0.51 [0.41, 0.63]	2.25806e-10
ASCL1	0.702921	-6.34145	0.70 [0.63, 0.78]	2.27614e-10
BIRC3	1.63512	6.33802	1.64 [1.40, 1.90]	2.32737e-10
KLHL32	0.713402	-6.32006	0.71 [0.64, 0.79]	2.61464e-10
HES6	0.601482	-6.31219	0.60 [0.51, 0.70]	2.75122e-10
RDH10	1.68303	6.30741	1.68 [1.43, 1.98]	2.83749e-10
RBM47	2.00412	6.30478	2.00 [1.61, 2.49]	2.88605e-10
LOXL2	1.84523	6.30036	1.85 [1.53, 2.23]	2.96947e-10
SERPINA3	1.46159	6.28903	1.46 [1.30, 1.65]	3.19459e-10
WASF1	0.449892	-6.28729	0.45 [0.35, 0.58]	3.23048e-10
PLTP	1.93941	6.24259	1.94 [1.58, 2.39]	4.30382e-10
UNC5A	0.506271	-6.23273	0.51 [0.41, 0.63]	4.58365e-10
TMEM176B	1.71246	6.21563	1.71 [1.45, 2.03]	5.11196e-10
RIMS1	0.489132	-6.21187	0.49 [0.39, 0.61]	5.23587e-10
COL1A1	1.40067	6.20675	1.40 [1.26, 1.56]	5.40903e-10
CAV1	1.70724	6.19523	1.71 [1.44, 2.02]	5.82015e-10
PCDH7	0.719544	-6.18909	0.72 [0.65, 0.80]	6.05116e-10
RARRES1	1.56024	6.17913	1.56 [1.35, 1.80]	6.44549e-10
ALOX5AP	1.59296	6.16814	1.59 [1.37, 1.85]	6.9097e-10
CNTN1	0.666442	-6.16188	0.67 [0.59, 0.76]	7.18854e-10
CTSC	1.95417	6.1558	1.95 [1.58, 2.42]	7.46976e-10
C1QB	1.78806	6.12506	1.79 [1.48, 2.15]	9.06479e-10
OLIG2	0.698992	-6.1212	0.70 [0.62, 0.78]	9.2874e-10
ARHGAP18	2.22665	6.11635	2.23 [1.72, 2.88]	9.57454e-10
SGMS2	1.73822	6.10311	1.74 [1.46, 2.08]	1.04026e-09
LUM	1.40326	6.08705	1.40 [1.26, 1.57]	1.15009e-09
CASP1	2.16822	6.06851	2.17 [1.69, 2.78]	1.29105e-09
CCR1	2.22733	6.06389	2.23 [1.72, 2.89]	1.32864e-09
DLGAP1	0.699489	-6.05288	0.70 [0.62, 0.79]	1.42278e-09
CFI	1.54203	6.04104	1.54 [1.34, 1.77]	1.53124e-09
HAMP	1.68804	6.04092	1.69 [1.42, 2.00]	1.53237e-09
S100A10	1.71102	6.04006	1.71 [1.44, 2.04]	1.54053e-09
FRRS1L	0.66542	-6.0328	0.67 [0.58, 0.76]	1.61142e-09
LCTL	1.55216	5.98871	1.55 [1.34, 1.79]	2.11514e-09
NPC2	2.25214	5.97777	2.25 [1.73, 2.94]	2.26209e-09
MSR1	1.71464	5.97439	1.71 [1.44, 2.05]	2.30956e-09
VAMP8	2.03805	5.97187	2.04 [1.61, 2.57]	2.34549e-09
FGF14	0.598222	-5.96554	0.60 [0.51, 0.71]	2.43822e-09
NEGR1	0.679498	-5.96049	0.68 [0.60, 0.77]	2.5149e-09
CD14	1.72409	5.95894	1.72 [1.44, 2.06]	2.53885e-09
PSD2	0.587376	-5.95649	0.59 [0.49, 0.70]	2.5772e-09
THBD	1.94799	5.9495	1.95 [1.56, 2.43]	2.68964e-09
ST8SIA3	0.581655	-5.94846	0.58 [0.49, 0.70]	2.70681e-09
XKR4	0.664641	-5.94836	0.66 [0.58, 0.76]	2.7085e-09
SCN3B	0.634648	-5.94077	0.63 [0.55, 0.74]	2.83682e-09
C1S	1.64451	5.9277	1.64 [1.40, 1.94]	3.07211e-09
TREM1	1.56606	5.91836	1.57 [1.35, 1.82]	3.25158e-09
SDC4	1.64105	5.90955	1.64 [1.39, 1.93]	3.43038e-09
SLA	2.0291	5.88908	2.03 [1.60, 2.57]	3.88356e-09
C3	1.62097	5.87213	1.62 [1.38, 1.90]	4.30221e-09
EFEMP1	1.62545	5.84836	1.63 [1.38, 1.91]	4.96451e-09
CADM2	0.688586	-5.84049	0.69 [0.61, 0.78]	5.20488e-09
FBLN5	1.70519	5.79472	1.71 [1.42, 2.04]	6.84365e-09
CELF5	0.642092	-5.79341	0.64 [0.55, 0.75]	6.89728e-09
COL3A1	1.38839	5.7708	1.39 [1.24, 1.55]	7.88972e-09
GABRG2	0.741362	-5.7639	0.74 [0.67, 0.82]	8.21942e-09
CPVL	1.9475	5.73821	1.95 [1.55, 2.45]	9.5684e-09
KCNH8	0.600205	-5.73786	0.60 [0.50, 0.71]	9.58828e-09
VSIG4	1.66539	5.73445	1.67 [1.40, 1.98]	9.78314e-09
GPR17	0.754266	-5.70744	0.75 [0.68, 0.83]	1.14685e-08
SERPINF1	1.72401	5.699	1.72 [1.43, 2.08]	1.20516e-08
COL6A3	1.41188	5.69298	1.41 [1.25, 1.59]	1.24843e-08
MXRA5	1.56935	5.69197	1.57 [1.34, 1.83]	1.25584e-08
SLIT1	0.62869	-5.69073	0.63 [0.54, 0.74]	1.26495e-08
LHFPL3	0.749121	-5.65477	0.75 [0.68, 0.83]	1.56053e-08
SLCO5A1	0.699587	-5.64441	0.70 [0.62, 0.79]	1.65748e-08
FCGR2A	1.77009	5.61189	1.77 [1.45, 2.16]	2.00131e-08
CTHRC1	1.43135	5.60777	1.43 [1.26, 1.62]	2.04948e-08
CNTN3	0.748646	-5.60118	0.75 [0.68, 0.83]	2.12896e-08
ACSL6	0.698891	-5.58809	0.70 [0.62, 0.79]	2.29582e-08
MYT1L	0.753555	-5.56777	0.75 [0.68, 0.83]	2.58025e-08
CPLX1	0.668533	-5.54941	0.67 [0.58, 0.77]	2.8663e-08
BCL2A1	1.55195	5.54328	1.55 [1.33, 1.81]	2.9685e-08
ATF3	1.65901	5.52898	1.66 [1.39, 1.99]	3.22099e-08
GPR65	1.77519	5.52129	1.78 [1.45, 2.18]	3.36512e-08
RGS7	0.642466	-5.51889	0.64 [0.55, 0.75]	3.41145e-08
TMEM71	1.80272	5.50249	1.80 [1.46, 2.22]	3.74466e-08
LAIR1	1.96303	5.49849	1.96 [1.54, 2.50]	3.8305e-08
CLEC2B	1.65647	5.49678	1.66 [1.38, 1.98]	3.86799e-08
GRIA2	0.728766	-5.48871	0.73 [0.65, 0.82]	4.04874e-08
GBP3	1.5441	5.46633	1.54 [1.32, 1.80]	4.5945e-08
C5AR1	1.67542	5.45598	1.68 [1.39, 2.02]	4.87045e-08
CSMD1	0.701776	-5.45444	0.70 [0.62, 0.80]	4.91268e-08
SH3GL3	0.613819	-5.43404	0.61 [0.51, 0.73]	5.50919e-08
SLC25A43	1.6203	5.43081	1.62 [1.36, 1.93]	5.60981e-08
EPHB1	0.69229	-5.41465	0.69 [0.61, 0.79]	6.14082e-08
IL13RA1	1.86459	5.39478	1.86 [1.49, 2.34]	6.8606e-08
AMER2	0.748378	-5.37631	0.75 [0.67, 0.83]	7.60283e-08
F13A1	1.4488	5.37364	1.45 [1.27, 1.66]	7.71636e-08
GABRG1	0.720971	-5.3589	0.72 [0.64, 0.81]	8.37284e-08
LAPTM5	1.85966	5.33998	1.86 [1.48, 2.34]	9.29588e-08
MET	1.33605	5.33869	1.34 [1.20, 1.49]	9.36229e-08
ELAVL2	0.737815	-5.33171	0.74 [0.66, 0.83]	9.72941e-08
GIMAP2	2.14039	5.33083	2.14 [1.62, 2.83]	9.7763e-08
ST6GAL2	0.754004	-5.32723	0.75 [0.68, 0.84]	9.97245e-08
CD44	1.65978	5.32357	1.66 [1.38, 2.00]	1.01753e-07
SNX10	1.544	5.31806	1.54 [1.32, 1.81]	1.0488e-07
CCL2	1.44718	5.30466	1.45 [1.26, 1.66]	1.12883e-07
SCIN	1.41372	5.28853	1.41 [1.24, 1.61]	1.23303e-07
GLIS3	1.51672	5.2667	1.52 [1.30, 1.77]	1.38901e-07
PRSS23	1.6556	5.26171	1.66 [1.37, 2.00]	1.42722e-07
PROS1	1.81855	5.24454	1.82 [1.45, 2.27]	1.5667e-07
FAS	1.79149	5.23793	1.79 [1.44, 2.23]	1.6239e-07
TRPM8	1.32576	5.23251	1.33 [1.19, 1.47]	1.67221e-07
CCL20	1.4649	5.21081	1.46 [1.27, 1.69]	1.88017e-07
STAB1	1.74311	5.21026	1.74 [1.41, 2.15]	1.88579e-07
SNAP25	0.719531	-5.20406	0.72 [0.64, 0.81]	1.94977e-07
ATP2B2	0.584699	-5.20052	0.58 [0.48, 0.72]	1.98734e-07
TNFAIP8	1.85106	5.19038	1.85 [1.47, 2.34]	2.0986e-07
TRIM22	1.86176	5.18855	1.86 [1.47, 2.35]	2.1194e-07
SYN1	0.580534	-5.15643	0.58 [0.47, 0.71]	2.51697e-07
STXBP6	0.698417	-5.14455	0.70 [0.61, 0.80]	2.68168e-07
TOX3	0.758659	-5.14226	0.76 [0.68, 0.84]	2.71448e-07
UBE2QL1	0.642969	-5.13764	0.64 [0.54, 0.76]	2.78214e-07
SLC2A5	1.54552	5.09729	1.55 [1.31, 1.83]	3.44548e-07
NAPSB	1.65246	5.07937	1.65 [1.36, 2.01]	3.78695e-07
RGS7BP	0.678078	-5.0695	0.68 [0.58, 0.79]	3.98853e-07
TYROBP	1.75217	5.06136	1.75 [1.41, 2.18]	4.16284e-07
ALOX5	1.60313	5.05775	1.60 [1.34, 1.92]	4.24231e-07
RNASET2	1.87914	5.03508	1.88 [1.47, 2.40]	4.77641e-07
LCP2	2.0391	5.01424	2.04 [1.54, 2.69]	5.3243e-07
TLR2	1.70921	5.00988	1.71 [1.39, 2.11]	5.4463e-07
NRXN1	0.718626	-5.00056	0.72 [0.63, 0.82]	5.71649e-07
LY75	1.63009	4.99772	1.63 [1.35, 1.97]	5.80129e-07
IGFBP7.AS1	1.34389	4.9662	1.34 [1.20, 1.51]	6.82764e-07
CELF4	0.601035	-4.96397	0.60 [0.49, 0.73]	6.90653e-07
CD93	1.63742	4.96382	1.64 [1.35, 1.99]	6.91195e-07
STMN4	0.682494	-4.96234	0.68 [0.59, 0.79]	6.96481e-07
DCX	0.75934	-4.94285	0.76 [0.68, 0.85]	7.69891e-07
GEM	1.62135	4.93929	1.62 [1.34, 1.96]	7.84081e-07
CXCR4	1.59262	4.92287	1.59 [1.32, 1.92]	8.52827e-07
TREM2	1.65363	4.89823	1.65 [1.35, 2.02]	9.67016e-07
CPLX2	0.562632	-4.85754	0.56 [0.45, 0.71]	1.18855e-06
CD53	1.81633	4.82173	1.82 [1.43, 2.32]	1.42318e-06
CP	1.35294	4.81492	1.35 [1.20, 1.53]	1.47257e-06
L1CAM	0.701075	-4.7895	0.70 [0.61, 0.81]	1.67199e-06
RNF149	1.67616	4.78566	1.68 [1.36, 2.07]	1.70429e-06
FPR1	1.56582	4.75557	1.57 [1.30, 1.88]	1.9789e-06
NXPH1	0.769669	-4.74448	0.77 [0.69, 0.86]	2.0904e-06
FCGR1B	1.52546	4.73607	1.53 [1.28, 1.82]	2.17901e-06
CA10	0.74347	-4.73232	0.74 [0.66, 0.84]	2.21968e-06
ELAVL4	0.690371	-4.72647	0.69 [0.59, 0.81]	2.2846e-06
C1QC	1.50181	4.68217	1.50 [1.27, 1.78]	2.83857e-06
LY96	1.55457	4.66253	1.55 [1.29, 1.87]	3.12338e-06
CYTIP	1.76668	4.65738	1.77 [1.39, 2.24]	3.20255e-06
SCN2A	0.743873	-4.65337	0.74 [0.66, 0.84]	3.26548e-06
ASPN	1.47971	4.64923	1.48 [1.25, 1.75]	3.33181e-06
VCAM1	1.37723	4.64736	1.38 [1.20, 1.58]	3.36205e-06
DSE	1.80485	4.57829	1.80 [1.40, 2.32]	4.68793e-06
DDR2	1.55014	4.57106	1.55 [1.28, 1.87]	4.8526e-06
TMEM132B	0.677662	-4.55706	0.68 [0.57, 0.80]	5.1874e-06
TFEC	1.56572	4.51033	1.57 [1.29, 1.90]	6.47255e-06
AIF1	1.66736	4.46321	1.67 [1.33, 2.09]	8.07412e-06
C1QA	1.5229	4.45985	1.52 [1.27, 1.83]	8.20159e-06
GLIPR1	1.57871	4.44862	1.58 [1.29, 1.93]	8.64224e-06
MS4A6A	1.55092	4.42835	1.55 [1.28, 1.88]	9.49553e-06
C7orf57	1.24957	4.42691	1.25 [1.13, 1.38]	9.55942e-06
ABCA13	1.38962	4.41602	1.39 [1.20, 1.61]	1.00535e-05
SAMSN1	1.53269	4.40049	1.53 [1.27, 1.85]	1.08006e-05
ELAVL3	0.687851	-4.37443	0.69 [0.58, 0.81]	1.21748e-05
S100A8	1.33551	4.36072	1.34 [1.17, 1.52]	1.29633e-05
SLN	1.2922	4.35414	1.29 [1.15, 1.45]	1.33593e-05
HCLS1	1.541	4.33376	1.54 [1.27, 1.87]	1.46582e-05
SIGLEC10	1.59306	4.3299	1.59 [1.29, 1.97]	1.49174e-05
GBP2	1.42553	4.2821	1.43 [1.21, 1.68]	1.85137e-05
HLA.DMA	1.55247	4.27609	1.55 [1.27, 1.90]	1.90208e-05
PTGER4	1.53621	4.21639	1.54 [1.26, 1.88]	2.48245e-05
GAD1	0.772583	-4.2038	0.77 [0.69, 0.87]	2.62475e-05
SYT4	0.713335	-4.19833	0.71 [0.61, 0.84]	2.68895e-05
IL15	1.52712	4.18193	1.53 [1.25, 1.86]	2.89039e-05
PIK3CG	1.75638	4.15167	1.76 [1.35, 2.29]	3.30053e-05
HLA.DMB	1.57818	4.10512	1.58 [1.27, 1.96]	4.04106e-05
RNASE6	1.54064	4.04161	1.54 [1.25, 1.90]	5.30859e-05
CD74	1.44504	4.0206	1.45 [1.21, 1.73]	5.80498e-05
CAMK4	0.716065	-3.97996	0.72 [0.61, 0.84]	6.89281e-05
RUNX2	1.43323	3.93771	1.43 [1.20, 1.71]	8.22617e-05
IL1R2	1.40316	3.88878	1.40 [1.18, 1.66]	0.000100751
MGP	1.27126	3.88793	1.27 [1.13, 1.43]	0.000101104
ECM2	1.4557	3.8769	1.46 [1.20, 1.76]	0.000105795
OPCML	0.783905	-3.83403	0.78 [0.69, 0.89]	0.00012606
S100A9	1.38723	3.76534	1.39 [1.17, 1.64]	0.000166319
DGKB	0.781211	-3.75926	0.78 [0.69, 0.89]	0.000170416
ZFPM2	0.791719	-3.75129	0.79 [0.70, 0.89]	0.000175929
RGS1	1.35116	3.7442	1.35 [1.15, 1.58]	0.000180967
HLA.DRA	1.36335	3.72534	1.36 [1.16, 1.60]	0.00019505
APBB1IP	1.46258	3.7179	1.46 [1.20, 1.79]	0.000200888
EMB	1.5813	3.68931	1.58 [1.24, 2.02]	0.000224866
HLA.DPA1	1.4177	3.53195	1.42 [1.17, 1.72]	0.000412503
CD69	1.24661	3.52332	1.25 [1.10, 1.41]	0.000426182
HLA.DPB1	1.40491	3.50036	1.40 [1.16, 1.70]	0.000464638
PTPRC	1.44424	3.41236	1.44 [1.17, 1.78]	0.000644021
C1orf162	1.48023	3.39325	1.48 [1.18, 1.86]	0.00069068
CTSS	1.47946	3.38485	1.48 [1.18, 1.86]	0.000712163
IL1R1	1.31698	3.37368	1.32 [1.12, 1.55]	0.000741715
PLXDC2	1.39061	3.35142	1.39 [1.15, 1.69]	0.000803984
CD86	1.45141	3.33996	1.45 [1.17, 1.81]	0.000837908
C3AR1	1.48058	3.33119	1.48 [1.18, 1.87]	0.000864753
GAPT	1.36373	3.32383	1.36 [1.14, 1.64]	0.000887914
LYZ	1.28276	3.31084	1.28 [1.11, 1.49]	0.000930153
ARL11	1.28522	3.30145	1.29 [1.11, 1.49]	0.000961877
TLR1	1.46288	3.29359	1.46 [1.17, 1.83]	0.000989182
MS4A4A	1.32904	3.28155	1.33 [1.12, 1.58]	0.00103239
CLEC7A	1.46261	3.25075	1.46 [1.16, 1.84]	0.001151
HLA.DQB1	1.36675	3.18628	1.37 [1.13, 1.66]	0.00144117
ETNPPL	0.871622	-3.18599	0.87 [0.80, 0.95]	0.00144258
MGST1	1.24313	3.1837	1.24 [1.09, 1.42]	0.00145407
TNFSF13B	1.30677	3.17001	1.31 [1.11, 1.54]	0.00152431
DOCK8	1.33746	2.98133	1.34 [1.10, 1.62]	0.00287004
SYT13	0.78828	-2.87987	0.79 [0.67, 0.93]	0.00397844
MAP3K8	1.39785	2.87388	1.40 [1.11, 1.76]	0.00405465
CYP1B1	1.24366	2.81139	1.24 [1.07, 1.45]	0.00493272
IER3	1.31159	2.76618	1.31 [1.08, 1.59]	0.00567169
VSTM2A	0.859478	-2.74872	0.86 [0.77, 0.96]	0.00598285
EVI2B	1.369	2.60366	1.37 [1.08, 1.73]	0.00922353
CSPG5	0.812306	-2.46315	0.81 [0.69, 0.96]	0.0137723
MS4A7	1.29325	2.45055	1.29 [1.05, 1.59]	0.014264
MNDA	1.28007	2.37796	1.28 [1.04, 1.57]	0.0174089
SYN2	0.825965	-2.3471	0.83 [0.70, 0.97]	0.01892
SLC12A5	0.842628	-2.17284	0.84 [0.72, 0.98]	0.0297925
TLR8	1.29026	2.17064	1.29 [1.03, 1.62]	0.0299581
C16orf54	1.17037	2.02283	1.17 [1.00, 1.36]	0.0430904
RGS10	1.23065	2.00819	1.23 [1.00, 1.51]	0.0446229
BLNK	1.17298	1.90149	1.17 [1.00, 1.38]	0.0572385
FGL2	1.16423	1.43923	1.16 [0.95, 1.43]	0.150085
IGLC1	1.08717	1.24782	1.09 [0.95, 1.24]	0.212098
GPR34	1.11133	1.15449	1.11 [0.93, 1.33]	0.248301
SLC17A6	0.921097	-1.00127	0.92 [0.78, 1.08]	0.316696
STMN2	0.961357	-0.824744	0.96 [0.88, 1.06]	0.409517

## Sheet: Table S5
Supplementary Table 5. The genes obtained by lasso regression analysis
PABPC5
IBSP
TAGLN2
MEOX2
IGFBP2
GFRA1
AEBP1
NOG
IGF2BP3
CA12
RBP1
PLA2G2A
MAOB
IL13RA2
EPHB1
ELAVL3
DGKB
SYT13

## Sheet: Table S6
Supplementary Table 6. Results of multivariate Cox regression analysis
Gene	coef	HR	wald.test	pvalue
IBSP	0.196871	1.21759	2.94209	0.00326008
GFRA1	-0.431404	0.649596	-2.5642	0.0103415
MEOX2	0.170008	1.18531	2.48012	0.0131337
EPHB1	0.292158	1.33931	2.42977	0.0151086
NOG	-0.341937	0.710393	-2.33285	0.0196559
PLA2G2A	0.142368	1.153	1.87585	0.0606755
SYT13	0.203708	1.22594	1.84865	0.0645084
TAGLN2	0.304361	1.35576	1.67819	0.0933097
ELAVL3	0.205545	1.22819	1.55331	0.12035
DGKB	0.165215	1.17965	1.5156	0.12962
RBP1	0.138096	1.14809	1.33922	0.1805
PABPC5	-0.103236	0.901914	-1.31487	0.188554
IL13RA2	0.0836687	1.08727	1.20154	0.22954
IGFBP2	0.102266	1.10768	0.946065	0.344115
CA12	0.0798746	1.08315	0.732758	0.463706
AEBP1	0.0917207	1.09606	0.656551	0.51147
MAOB	0.0385245	1.03928	0.390145	0.696429
IGF2BP3	-0.000254272	0.999746	-0.00252812	0.997983

## Sheet: Table S7
Supplementary Table 7. Results of Gene set enrichment analysis (GSEA)
ID	Description	setSize	enrichmentScore	NES	pvalue	p.adjust	qvalues	rank
hsa05033	Nicotine addiction	34	0.82221	2.51909	1e-10	1.67e-09	9.68421e-10	840
hsa04621	NOD-like receptor signaling pathway	149	-0.615725	-2.22997	1e-10	1.67e-09	9.68421e-10	2340
hsa04380	Osteoclast differentiation	118	-0.637484	-2.24105	1e-10	1.67e-09	9.68421e-10	2566
hsa05169	Epstein-Barr virus infection	174	-0.614824	-2.28489	1e-10	1.67e-09	9.68421e-10	2183
hsa05164	Influenza A	134	-0.642026	-2.29043	1e-10	1.67e-09	9.68421e-10	2340
hsa05152	Tuberculosis	145	-0.632564	-2.2959	1e-10	1.67e-09	9.68421e-10	2254
hsa05145	Toxoplasmosis	99	-0.669116	-2.30354	1e-10	1.67e-09	9.68421e-10	1936
hsa04064	NF-kappa B signaling pathway	95	-0.690702	-2.36098	1e-10	1.67e-09	9.68421e-10	2131
hsa05133	Pertussis	64	-0.735802	-2.38027	1e-10	1.67e-09	9.68421e-10	2082
hsa05171	Coronavirus disease - COVID-19	174	-0.641786	-2.38509	1e-10	1.67e-09	9.68421e-10	1680
hsa04060	Cytokine-cytokine receptor interaction	213	-0.639131	-2.42488	1e-10	1.67e-09	9.68421e-10	2351
hsa04145	Phagosome	127	-0.685322	-2.43685	1e-10	1.67e-09	9.68421e-10	1318
hsa05140	Leishmaniasis	65	-0.757112	-2.45066	1e-10	1.67e-09	9.68421e-10	1691
hsa04640	Hematopoietic cell lineage	79	-0.741288	-2.4819	1e-10	1.67e-09	9.68421e-10	2130
hsa05323	Rheumatoid arthritis	76	-0.753021	-2.49689	1e-10	1.67e-09	9.68421e-10	1095
hsa05322	Systemic lupus erythematosus	41	-0.82933	-2.50667	1e-10	1.67e-09	9.68421e-10	1043
hsa05321	Inflammatory bowel disease	51	-0.794036	-2.50863	1e-10	1.67e-09	9.68421e-10	2103
hsa04061	Viral protein interaction with cytokine and cytokine receptor	78	-0.779024	-2.59758	1e-10	1.67e-09	9.68421e-10	2351
hsa04610	Complement and coagulation cascades	62	-0.84096	-2.71534	1e-10	1.67e-09	9.68421e-10	1595
hsa05150	Staphylococcus aureus infection	46	-0.879858	-2.7184	1e-10	1.67e-09	9.68421e-10	1117
hsa05146	Amoebiasis	84	-0.683953	-2.32116	1.12889e-10	1.79548e-09	1.04118e-09	1095
hsa05417	Lipid and atherosclerosis	180	-0.563408	-2.10351	3.26643e-10	4.95904e-09	2.87571e-09	2150
hsa04721	Synaptic vesicle cycle	74	0.658652	2.36075	6.67354e-10	9.06213e-09	5.25506e-09	2020
hsa04727	GABAergic synapse	81	0.640035	2.30133	6.62576e-10	9.06213e-09	5.25506e-09	2207
hsa05205	Proteoglycans in cancer	187	-0.553177	-2.06736	6.78303e-10	9.06213e-09	5.25506e-09	1931
hsa04668	TNF signaling pathway	107	-0.633241	-2.21193	1.07709e-09	1.38364e-08	8.02365e-09	2131
hsa04672	Intestinal immune network for IgA production	38	-0.784781	-2.34266	2.63525e-09	3.2599e-08	1.89039e-08	1043
hsa04512	ECM-receptor interaction	82	-0.666755	-2.2586	3.46075e-09	4.12818e-08	2.3939e-08	1498
hsa04142	Lysosome	120	-0.591821	-2.08157	4.42216e-09	5.09311e-08	2.95346e-08	3114
hsa05134	Legionellosis	50	-0.743423	-2.33187	4.86809e-09	5.24498e-08	3.04153e-08	2102
hsa05332	Graft-versus-host disease	26	-0.850015	-2.35688	4.8521e-09	5.24498e-08	3.04153e-08	1025
hsa04510	Focal adhesion	189	-0.535997	-2.00292	7.26578e-09	7.37545e-08	4.27697e-08	1819
hsa04659	Th17 cell differentiation	93	-0.629356	-2.14365	7.28712e-09	7.37545e-08	4.27697e-08	2227
hsa04723	Retrograde endocannabinoid signaling	127	0.538821	2.09135	9.52661e-09	9.3585e-08	5.42693e-08	2105
hsa04620	Toll-like receptor signaling pathway	79	-0.649512	-2.17463	1.28885e-08	1.19954e-07	6.95603e-08	1720
hsa05144	Malaria	38	-0.768873	-2.29517	1.29291e-08	1.19954e-07	6.95603e-08	1462
hsa04724	Glutamatergic synapse	101	0.567658	2.14235	2.90723e-08	2.42754e-07	1.40771e-07	2096
hsa05167	Kaposi sarcoma-associated herpesvirus infection	166	-0.544506	-2.01024	2.80677e-08	2.42754e-07	1.40771e-07	2346
hsa05416	Viral myocarditis	52	-0.720459	-2.28622	2.89925e-08	2.42754e-07	1.40771e-07	861
hsa05330	Allograft rejection	27	-0.831821	-2.30457	2.76069e-08	2.42754e-07	1.40771e-07	1043
hsa05132	Salmonella infection	235	-0.495215	-1.8955	5.36304e-08	4.36891e-07	2.5335e-07	2254
hsa05032	Morphine addiction	78	0.593254	2.12902	1.06287e-07	8.45232e-07	4.90144e-07	2105
hsa05320	Autoimmune thyroid disease	29	-0.805144	-2.27661	1.28966e-07	1.00174e-06	5.80901e-07	1043
hsa04657	IL-17 signaling pathway	80	-0.633202	-2.12499	1.68983e-07	1.28274e-06	7.43851e-07	2254
hsa05166	Human T-cell leukemia virus 1 infection	207	-0.494222	-1.86862	2.27098e-07	1.642e-06	9.52184e-07	2961
hsa05135	Yersinia infection	128	-0.559112	-1.98953	2.3106e-07	1.642e-06	9.52184e-07	2150
hsa04613	Neutrophil extracellular trap formation	97	-0.591288	-2.02856	2.25464e-07	1.642e-06	9.52184e-07	1763
hsa05418	Fluid shear stress and atherosclerosis	121	-0.559981	-1.97446	4.89284e-07	3.4046e-06	1.97431e-06	2190
hsa05131	Shigellosis	207	-0.485865	-1.83702	5.62449e-07	3.83384e-06	2.22321e-06	2833
hsa04670	Leukocyte transendothelial migration	99	-0.582377	-2.00492	6.11922e-07	4.08764e-06	2.37039e-06	1894
hsa04612	Antigen processing and presentation	49	-0.700227	-2.18906	6.54303e-07	4.28504e-06	2.48487e-06	2033
hsa04933	AGE-RAGE signaling pathway in diabetic complications	97	-0.577389	-1.98088	7.91123e-07	5.08144e-06	2.94669e-06	2150
hsa05130	Pathogenic Escherichia coli infection	180	-0.502392	-1.8757	8.1486e-07	5.13515e-06	2.97784e-06	2316
hsa04974	Protein digestion and absorption	82	-0.612754	-2.07567	1.11764e-06	6.91279e-06	4.00868e-06	1798
hsa04151	PI3K-Akt signaling pathway	302	-0.442757	-1.73392	1.54629e-06	9.39019e-06	5.44531e-06	1971
hsa04210	Apoptosis	123	-0.534664	-1.88857	2.47113e-06	1.47386e-05	8.54678e-06	2254
hsa05165	Human papillomavirus infection	294	-0.437048	-1.70088	2.71217e-06	1.58924e-05	9.21588e-06	2150
hsa05162	Measles	114	-0.550835	-1.93348	3.02239e-06	1.74048e-05	1.00929e-05	3019
hsa05200	Pathways in cancer	471	-0.391896	-1.57917	4.8772e-06	2.76099e-05	1.60108e-05	2969
hsa04810	Regulation of actin cytoskeleton	207	-0.467176	-1.76636	5.62233e-06	3.12976e-05	1.81493e-05	1791
hsa05310	Asthma	19	-0.81548	-2.08912	6.03492e-06	3.30436e-05	1.91618e-05	1043
hsa04217	Necroptosis	108	-0.542839	-1.8934	6.22781e-06	3.35498e-05	1.94553e-05	3038
hsa04742	Taste transduction	55	0.588694	1.9827	1.21265e-05	6.42899e-05	3.72813e-05	1493
hsa04728	Dopaminergic synapse	122	0.473511	1.82396	1.27577e-05	6.65793e-05	3.86089e-05	1791
hsa04062	Chemokine signaling pathway	168	-0.490428	-1.81476	1.40273e-05	7.20785e-05	4.17978e-05	2346
hsa04611	Platelet activation	108	-0.530841	-1.85155	1.61545e-05	8.17516e-05	4.74072e-05	2001
hsa05202	Transcriptional misregulation in cancer	156	-0.489426	-1.78412	2.51701e-05	0.000125475	7.27621e-05	2281
hsa04630	JAK-STAT signaling pathway	121	-0.505325	-1.78174	5.46571e-05	0.000268463	0.00015568	2969
hsa04713	Circadian entrainment	85	0.504334	1.84145	5.95657e-05	0.000288333	0.000167202	2110
hsa04940	Type I diabetes mellitus	33	-0.693805	-2.01769	7.2175e-05	0.000344378	0.000199702	1025
hsa05170	Human immunodeficiency virus 1 infection	176	-0.459694	-1.71107	7.66484e-05	0.000360571	0.000209093	2567
hsa05142	Chagas disease	90	-0.53868	-1.83324	7.93211e-05	0.000367962	0.000213378	1936
hsa04650	Natural killer cell mediated cytotoxicity	90	-0.533351	-1.81511	0.000111863	0.00051181	0.000296795	1244
hsa04911	Insulin secretion	75	0.504294	1.81079	0.000220222	0.000985077	0.000571239	1960
hsa04662	B cell receptor signaling pathway	78	-0.540404	-1.80192	0.0002212	0.000985077	0.000571239	1680
hsa05222	Small cell lung cancer	90	-0.523029	-1.77998	0.000238992	0.00105031	0.000609067	2710
hsa04141	Protein processing in endoplasmic reticulum	155	-0.461078	-1.67728	0.000252357	0.00109464	0.000634773	3304
hsa00520	Amino sugar and nucleotide sugar metabolism	43	-0.615705	-1.86879	0.000256817	0.0010997	0.00063771	3474
hsa04936	Alcoholic liver disease	113	-0.480134	-1.68524	0.000296252	0.00125251	0.000726321	2306
hsa04625	C-type lectin receptor signaling pathway	89	-0.51627	-1.75662	0.000367061	0.00153248	0.000888673	2340
hsa04979	Cholesterol metabolism	43	-0.604432	-1.83457	0.000412138	0.00169943	0.00098549	3060
hsa05163	Human cytomegalovirus infection	191	-0.425969	-1.59689	0.000510081	0.00205262	0.0011903	2346
hsa00590	Arachidonic acid metabolism	43	-0.599397	-1.81929	0.000508168	0.00205262	0.0011903	1219
hsa05161	Hepatitis B	143	-0.459922	-1.66279	0.000632981	0.00251685	0.0014595	2103
hsa04080	Neuroactive ligand-receptor interaction	272	0.343211	1.45921	0.000689302	0.00270855	0.00157067	929
hsa04024	cAMP signaling pathway	194	0.363719	1.50005	0.00072702	0.00282354	0.00163735	1959
hsa00500	Starch and sucrose metabolism	27	-0.683725	-1.89426	0.000822489	0.0031576	0.00183107	3178
hsa04658	Th1 and Th2 cell differentiation	80	-0.512091	-1.71854	0.000876884	0.00332817	0.00192998	2227
hsa04666	Fc gamma R-mediated phagocytosis	86	-0.49644	-1.68435	0.000899535	0.00337578	0.00195759	2186
hsa04623	Cytosolic DNA-sensing pathway	47	-0.590935	-1.83459	0.000960539	0.00356467	0.00206712	3018
hsa05017	Spinocerebellar ataxia	127	0.390417	1.51534	0.00123735	0.00454149	0.00263358	3485
hsa04066	HIF-1 signaling pathway	99	-0.47791	-1.64528	0.00145172	0.0052137	0.00302339	2208
hsa00480	Glutathione metabolism	47	-0.579068	-1.79775	0.0014447	0.0052137	0.00302339	2966
hsa05160	Hepatitis C	133	-0.440428	-1.57009	0.00149666	0.00531791	0.00308382	3019
hsa05203	Viral carcinogenesis	156	-0.4345	-1.58389	0.00157828	0.00554888	0.00321776	2563
hsa04961	Endocrine and other factor-regulated calcium reabsorption	47	0.516971	1.68145	0.0019772	0.006879	0.00398908	1395
hsa04720	Long-term potentiation	61	0.480773	1.65768	0.0021791	0.00750328	0.0043511	1959
hsa04740	Olfactory transduction	42	0.535011	1.70276	0.00249303	0.00849664	0.00492714	2351
hsa04664	Fc epsilon RI signaling pathway	55	-0.538092	-1.71237	0.00265231	0.0089482	0.005189	1379
hsa04929	GnRH secretion	60	0.456702	1.56286	0.00346935	0.0115876	0.00671958	1974
hsa04216	Ferroptosis	40	-0.575086	-1.72685	0.00355985	0.0117722	0.00682659	2013
hsa04261	Adrenergic signaling in cardiomyocytes	143	0.382025	1.51546	0.00370255	0.0121208	0.00702874	1965
hsa05340	Primary immunodeficiency	32	-0.6087	-1.76628	0.00373784	0.0121208	0.00702874	3797
hsa03050	Proteasome	38	-0.579628	-1.73025	0.00396573	0.0127361	0.00738558	3801
hsa04115	p53 signaling pathway	68	-0.497689	-1.62765	0.0041117	0.0129786	0.00752619	2563
hsa00052	Galactose metabolism	25	-0.629261	-1.71762	0.00411896	0.0129786	0.00752619	3043
hsa04725	Cholinergic synapse	103	0.396334	1.49074	0.00432786	0.0133843	0.00776146	1664
hsa04514	Cell adhesion molecules	136	-0.429763	-1.53092	0.00432263	0.0133843	0.00776146	1476
hsa04020	Calcium signaling pathway	216	0.314763	1.30784	0.00619683	0.0189885	0.0110113	1965
hsa04010	MAPK signaling pathway	267	-0.362824	-1.40087	0.00806721	0.0244649	0.014187	2153
hsa05235	PD-L1 expression and PD-1 checkpoint pathway in cancer	82	-0.463565	-1.5703	0.00827704	0.0244649	0.014187	2943
hsa03320	PPAR signaling pathway	62	-0.493733	-1.5942	0.0082363	0.0244649	0.014187	1981
hsa05143	African trypanosomiasis	29	-0.604327	-1.70879	0.00815258	0.0244649	0.014187	1151
hsa05031	Amphetamine addiction	63	0.431519	1.49094	0.00845864	0.0247823	0.0143711	1960
hsa04978	Mineral absorption	50	-0.50603	-1.58725	0.00982057	0.0285223	0.0165399	2380
hsa01250	Biosynthesis of nucleotide sugars	32	-0.571692	-1.6589	0.0101316	0.029172	0.0169166	3556
hsa04392	Hippo signaling pathway - multiple species	26	-0.614292	-1.70328	0.010864	0.0310136	0.0179845	2697
hsa04218	Cellular senescence	143	-0.407371	-1.4728	0.0110943	0.0311731	0.0180771	2656
hsa00860	Porphyrin metabolism	22	-0.629932	-1.66887	0.0111066	0.0311731	0.0180771	1539
hsa04925	Aldosterone synthesis and secretion	86	0.385979	1.41668	0.0113185	0.031503	0.0182684	2336
hsa04070	Phosphatidylinositol signaling system	85	0.389108	1.42073	0.011715	0.0323372	0.0187521	2184
hsa04012	ErbB signaling pathway	81	0.404506	1.45446	0.012301	0.0336764	0.0195287	3502
hsa04730	Long-term depression	52	0.442703	1.4581	0.0124686	0.0338577	0.0196338	3836
hsa04015	Rap1 signaling pathway	187	-0.373118	-1.39443	0.0125929	0.0339197	0.0196698	2153
hsa00250	Alanine, aspartate and glutamate metabolism	32	0.508928	1.53219	0.013131	0.0348077	0.0201847	1888
hsa04932	Non-alcoholic fatty liver disease	133	-0.395789	-1.41096	0.0130433	0.0348077	0.0201847	3742
hsa00650	Butanoate metabolism	22	0.594879	1.64578	0.0134315	0.0352674	0.0204513	3349
hsa00513	Various types of N-glycan biosynthesis	35	-0.540367	-1.59727	0.0135157	0.0352674	0.0204513	3344
hsa05204	Chemical carcinogenesis - DNA adducts	33	-0.555409	-1.61521	0.0145184	0.0375903	0.0217983	1028
hsa04726	Serotonergic synapse	96	0.371014	1.38634	0.0182441	0.04681	0.0271448	2075
hsa00511	Other glycan degradation	14	-0.682263	-1.60953	0.0183596	0.04681	0.0271448	1989
